# Supplementary material for: Implicit detection of user handedness in touchscreen devices through interaction analysis
Source: PeerJ Comput Sci. 2021 Apr 29;7:e487. doi: 10.7717/peerj-cs.487 (PMC8093950; doi:10.7717/peerj-cs.487)
Supplement: Supplemental Information 1 — Statistics for the number of scrolls, clicks, mouse trajectory. [file peerj-cs-07-487-s001.zip]

Archive with 4 entries (4 files):
- allClicks.csv
- allPoints.csv
- allScrolls.csv
- allUsers.csv
