# Supplementary material for: Implicit detection of user handedness in touchscreen devices through interaction analysis
Source: PeerJ Comput Sci. 2021 Apr 29;7:e487. doi: 10.7717/peerj-cs.487 (PMC8093950; doi:10.7717/peerj-cs.487)
Supplement: Supplemental Information 1 — Statistics for the number of scrolls, clicks, mouse trajectory. [file peerj-cs-07-487-s001.zip › allClicks.csv]

id	uid	x	y
1184		0.376175549	17.5
1218	379	0.554704595	11.85
1220	379	0.544857768	67.55
1217	379	0.524070022	15.05
1219	379	0.123632385	11.8
1216	378	0.681818182	55.1
1215	378	0.613636364	17.05
1214	378	0.545454545	19.6
1213	378	0.772727273	24.9
1209	377	0.856378254	23.60314941
1212	377	0.790332242	56.33924561
1211	377	0.933983552	17.47814941
1210	377	0.941500011	19.57189941
1208	376	0.610644742	56.1802002
1207	376	0.609164489	17.44734955
1206	376	0.600789472	19.00075073
1205	376	0.526750012	23.75254974
1204	375	0.308388158	55.275
1203	375	0.319901316	17.0875
1202	375	0.675164474	19.3625
1201	375	0.683388158	24.0125
1200	374	0.601880878	58.15
1199	374	0.695924765	17.75
1198	374	0.667711599	18.95
1197	374	0.548589342	24.75
1193	373	0.767999996	28.43334961
1196	373	0.727272727	54.35
1195	373	0.738636364	21.9
1194	373	0.664140123	24.76665039
1192	372	0.495615156	56.73039551
1191	372	0.826753265	20.49629974
1190	372	0.78508884	20.45090027
1189	372	0.631578947	26.5
1188	371	0.677631579	57.15
1187	371	0.5625	20.65
1186	371	0.736842105	20.85
1185	371	0.729167788	25.76849976
1181	370	0.707236842	18.5
1183	370	0.875	54.85
1182	370	0.842105263	17.75
1180	370	0.763157895	23.1
1177	369	0.717868339	17
1179	369	0.699059561	57.35
1178	369	0.68338558	17.15
1176	369	0.896551724	23.45
1173	368	0.702970404	20.99949951
1175	368	0.757963833	56.84224854
1174	368	0.758815765	20.99945068
1172	368	0.689832236	26.59210205
1169	367	0.702970404	20.99949951
1171	367	0.671763169	56.92324829
1170	367	0.758815765	20.99945068
1168	367	0.689832236	26.59210205
1164	366	0.790530858	23.64623878
1167	366	0.882825873	58.89114235
1166	366	0.784912881	17.83671497
1165	366	0.852328611	17.48300026
1161	365	0.558434235	20.05619965
1163	365	0.58635526	58.14179688
1162	365	0.584713835	20.71820068
1160	365	0.614279596	26.14190063
1157	364	0.801675978	16.85
1159	364	0.75698324	60.55
1158	364	0.857541899	15.2
1156	364	0.754189944	22.7
1154	363	0.266562512	19.0875
1155	363	0.21221053	17.2125
1153	363	0.426733569	23.19689941
1151	362	0.802631579	21
1152	362	0.802631579	57.4
1150	362	0.733552632	26.15
1146	361	0.771159875	23.1
1149	361	0.749216301	57.75
1148	361	0.802507837	17.25
1147	361	0.827586207	16.75
1143	360	0.619575651	19.1276001
1142	360	0.574759885	23.31894989
1144	360	0.617835547	17.58285065
1145	360	0.565753284	55.23334961
1138	359	0.636513158	26.675
1141	359	0.634868421	56.75
1140	359	0.666118421	21.075
1139	359	0.654605263	20.9
1135	358	0.931818182	19.15
1137	358	0.625	55.4
1136	358	0.871212121	17.6
1134	358	0.886363636	25.35
1131	357	0.738636364	19.05
1133	357	0.625	55.15
1132	357	0.821969697	17.15
1130	357	0.768939394	24.9
1127	356	0.786833856	16.6
1129	356	0.849529781	57.55
1128	356	0.771159875	16.7
1126	356	0.727272727	23.65
1123	355	0.788378314	20.28099976
1125	355	0.803161169	56.70250244
1124	355	0.81301644	20.95545044
1122	355	0.798233534	26.35344849
1119	354	0.641447368	19.85
1121	354	0.641447368	56.55
1120	354	0.597039474	20.925
1118	354	0.641447368	26.7
1115	353	0.758837093	24.11665039
1117	353	0.659090909	54.2
1116	353	0.810606061	22.1
1114	353	0.738636364	27.9
1111	352	0.617562495	19.23179932
1113	352	0.619207232	55.77714844
1112	352	0.592927632	21.03040009
1110	352	0.64876973	23.55345001
1107	351	0.448275862	16.75
1109	351	0.238244514	57.55
1108	351	0.26645768	18.1
1106	351	0.250783699	23.1
1104	350	0.776315789	16.86363636
1105	350	0.786184211	56.59090909
1103	350	0.279605263	19.22727273
1102	350	0.319078947	25.18181818
1101	349	0.846394984	17.45
1100	349	0.639498433	23.35
1097	348	0.78673684	58.71679688
1096	348	0.658625	18.14519958
1095	348	0.774417777	23.35435028
1094	347	0.693181818	19.3
1099	347	0.75	56.5
1098	347	0.314393939	17.45
1093	347	0.617424242	24.65
1090	346	0.864753322	19.68150024
1092	346	0.784273047	58.45449829
1091	346	0.817121707	18.53240051
1089	346	0.799055903	23.25370026
1086	345	0.460848708	20.48369565
1088	345	0.972868468	55.24047852
1087	345	0.809809233	19.00613005
1085	345	0.802003308	26.36956522
1082	344	0.827586207	17.15
1084	344	0.652037618	57.35
1083	344	0.620689655	17.1
1081	344	0.764890282	22.65
1078	343	0.871212121	18.75
1080	343	0.818181818	55.8
1079	343	0.962121212	18.05
1077	343	0.848484848	25.45
1074	342	0.740746699	18.73249969
1076	342	0.652055941	55.70410156
1075	342	0.748960545	17.0088501
1073	342	0.625776291	23.25415039
1070	341	0.337720394	19.48334961
1072	341	0.299342105	55.9
1071	341	0.365131579	17.35
1069	341	0.444786172	23.71074982
1068	340	0.797085511	55.97969971
1066	340	0.849128322	19.32189941
1067	340	0.843055926	17.29844971
1065	340	0.636078935	23.64219971
1062	339	0.730407524	16.85
1061	339	0.840125392	23
1064	339	0.586206897	57.35
1063	339	0.768025078	17.6
1058	338	0.880877743	23.65
1059	338	0.890282132	17.4
1060	338	0.927899687	17.25
1056	337	0.833855799	17.2
1057	337	0.755485893	17.6
1055	337	0.749216301	23.9
1052	336	0.664576803	17.45
1054	336	0.695924765	59
1051	336	0.846394984	23.55
1053	336	0.739811912	17.45
1049	335	0.628787879	19.15
1050	335	0.693181818	17.55
1048	335	0.632575758	24.7
1046	334	0.87150838	15.9
1045	334	0.860335196	17.4
1044	334	0.740223464	23.7
1047	334	0.698324022	58.95
1043	333	0.818181818	54.65
1041	333	0.84469697	18.9
1040	333	0.84469697	24.55
1042	333	0.90530303	17.45
1039	332	0.577680525	67.15
1036	332	0.820568928	15.6
1037	332	0.620350109	12.15
1038	332	0.659737418	12.25
1035	331	0.651315789	57.5
1032	331	0.648026316	27.15
1033	331	0.746710526	20.6
1034	331	0.671052632	20.65
1030	330	0.745674334	26.35344849
1031	330	0.735819064	20.68070068
1027	329	0.640878276	19.25464935
1028	329	0.578144726	17.55845032
1029	329	0.5797862	55.84110107
1026	329	0.535440796	23.52890015
1025	328	0.717868339	57.95
1023	328	0.843260188	17.05
1024	328	0.815047022	17.1
1020	327	0.384868421	19.1
1022	327	0.220394737	56.4
1021	327	0.430921053	17.3
1019	327	0.259868421	22.9
1017	326	0.935855263	18.0125
1015	326	0.774671053	23.6375
1016	326	0.720394737	19.15
1018	326	0.852796053	56.2375
1013	325	0.668480271	21.23059998
1014	325	0.599496691	57.35379639
1011	325	0.592927632	26.85379944
1012	325	0.624131554	20.93085022
1007	324	0.645832212	23.46665039
1010	324	0.728069054	55.68334961
1009	324	0.592105263	17.75
1008	324	0.5625	19.25
1006	323	0.595611285	57.45
1003	323	0.711598746	23.4
1004	323	0.821316614	17
1005	323	0.827586207	17.25
999	322	0.818181818	23.2
1002	322	0.260188088	57.55
1001	322	0.827586207	17
1000	322	0.868338558	16.9
995	321	0.882575758	25.2
998	321	0.920454545	55.55
997	321	0.950757576	17.3
996	321	0.939393939	18.9
992	320	0.858213446	17.31430054
991	320	0.859283704	23.10475006
994	320	0.758693824	59.72380371
993	320	0.966292135	15.6
990	319	0.682016423	17.56665039
989	319	0.8125	18.85
988	319	0.809210526	23.25
984	318	0.633752244	15.15
985	318	0.694793537	11.85
986	318	0.727109515	10
987	318	0.759425494	67.75
982	317	0.865203762	17.5
980	317	0.777429467	23.5
981	317	0.97492163	16.85
983	317	0.673981191	57.45
979	316	0.749216301	57.7
978	316	0.893416928	16.75
976	316	0.846394984	23.8
977	316	0.868338558	17.85
973	315	0.559080963	11.85
975	315	0.589715536	67.2
972	315	0.580962801	15.15
974	315	0.592997812	11.85
971	314	0.793305899	57.25394897
968	314	0.781809205	27.27854919
969	314	0.931273009	21.01790009
970	314	0.847506573	21.35514984
965	313	0.698865138	19.19440002
964	313	0.684082232	23.3161499
966	313	0.738108535	17.66334991
967	313	0.642200671	56.12689819
963	312	0.564841499	69.7
961	312	0.596541787	18.8
962	312	0.602305476	11.6
958	311	0.440876393	19.25715027
957	311	0.435528102	23.67619934
959	311	0.443016867	17.23809967
960	311	0.761904513	60.95239868
956	310	0.589341693	57.5
953	310	0.742946708	23.65
954	310	0.78369906	17.15
955	310	0.862068966	17.5
952	309	0.310055866	58.9
951	309	0.259776536	16.5
950	309	0.254189944	17.5
949	309	0.396648045	23.05
948	308	0.643539479	55.22890015
946	308	0.589203935	22.67344971
947	308	0.733483565	17.47814941
942	307	0.75169739	23.80675049
945	307	0.49872037	56.35209961
944	307	0.878328926	18.08869934
943	307	0.85548682	19.60630035
940	306	0.63322884	17.15
941	306	0.586206897	57.8
939	306	0.742946708	17.75
938	306	0.714733542	23.35
936	305	0.209016449	17.12655029
934	305	0.3136875	23.18125
937	305	0.357055915	55.41640015
935	305	0.280151317	19.35715027
932	304	0.833855799	17.2
933	304	0.981191223	58.65
931	304	0.235109718	18.9
930	304	0.774294671	24.4
928	303	0.793103448	17.05
929	303	0.680250784	57.5
927	303	0.661442006	16.9
926	303	0.686520376	22.8
923	302	0.845394737	18.65
925	302	0.760078932	55.71405029
924	302	0.926141438	17.43744965
922	302	0.820651305	22.79454956
921	301	0.659210506	56.66489868
918	301	0.63385853	26.97879944
919	301	0.670513153	21.06184998
920	301	0.676266469	21.02440033
917	300	0.633157881	56.15939941
916	300	0.618421053	17.55
915	300	0.631424352	18.95469971
914	300	0.568398024	22.87030029
911	299	0.645832212	19.26665039
910	299	0.516447368	23.3
913	299	0.612937476	55.26665039
912	299	0.656799367	17.9977005
906	298	0.74319098	22.66519928
907	298	0.851617963	17.41750031
908	298	0.84589326	15.74105072
909	298	0.694660101	59.93215332
902	297	0.599496691	26.62825012
905	297	0.6060658	56.75224609
904	297	0.583746709	20.93269958
903	297	0.588539475	20.69965057
900	296	0.693115134	17.78329926
899	296	0.645483569	19.0572998
898	296	0.814657914	23.85355072
901	296	0.685723706	55.46489868
897	295	0.681564246	60.95
896	295	0.944134078	15.8
895	295	0.902234637	18
894	295	0.759776536	23.65
890	294	0.724809195	23.43905029
891	294	0.726253309	19.00939941
892	294	0.683263176	17.34620056
893	294	0.662072382	55.9875
889	293	0.357366771	17.7
888	293	0.376175549	23.2
887	292	0.517291066	70
885	292	0.576368876	12.1
884	292	0.599423631	18.5
886	292	0.57925072	11.9
882	291	0.750516827	17.34695289
881	291	0.761235955	16.95238095
880	291	0.723115128	23.84914289
883	291	0.926966292	58.38095238
879	290	0.871710526	55.9
876	290	0.690789474	23.35
878	290	0.685855263	17.3375
877	290	0.711348684	18.8875
873	289	0.564351985	23.025
875	289	0.775871729	19.775
874	289	0.668720396	19.5875
870	288	0.21630094	17.25
869	288	0.294670846	22.95
872	288	0.178683386	59.85
871	288	0.235109718	17.1
867	287	0.722786201	23.48204956
868	287	0.867934177	18.89219971
864	286	0.566648032	20.25605011
866	286	0.602779589	57.0522522
865	286	0.637273036	20.83059998
863	286	0.528871687	26.1526001
862	285	0.808777429	60.1
860	285	0.282131661	17.55
859	285	0.338557994	23.75
861	285	0.288401254	17.4
855	284	0.789968652	22.55
858	284	0.714733542	57.75
857	284	0.144200627	17
856	284	0.172413793	16.6
852	283	0.662878788	18.95
854	283	0.628787879	55.15
853	283	0.640151515	16.95
851	283	0.583333333	24.7
848	282	0.680250784	16.95
850	282	0.692789969	57.35
849	282	0.836990596	17.3
847	282	0.592476489	23.35
844	281	0.481060606	18.9
846	281	0.579545455	57
845	281	0.545454545	17.2
843	281	0.553030303	24.9
840	280	0.681743421	18.3875
842	280	0.818256579	55.4125
841	280	0.759046053	17.8125
839	280	0.297697368	23.075
838	279	0.402411185	20.46665039
837	279	0.525220419	26.78334961
834	278	0.570021882	11.9
836	278	0.578774617	67.1
835	278	0.575492341	12.15
833	278	0.575492341	15.25
830	277	0.625	19.2
832	277	0.647727273	56.2
831	277	0.742424242	17.4
829	277	0.689393939	25.1
826	276	0.809210526	21.2
828	276	0.56359537	57.41665039
827	276	0.792763158	21.5
825	276	0.65241116	26.83334961
823	275	0.638157895	16.75
824	275	0.592105263	55.2
822	275	0.608552632	18.9
821	275	0.612937476	23.13334961
817	274	0.540355281	23.375
820	274	0.48021708	55.89530029
819	274	0.370532889	17.50720062
818	274	0.425286193	18.875
814	273	0.695530726	17.3
816	273	0.801675978	58.7
815	273	0.824022346	15.05
813	273	0.729050279	22.9
811	272	0.625	21
812	272	0.53508884	20.96665039
810	272	0.609648002	26.63334961
807	271	0.977653631	17
809	271	0.751396648	59.15
808	271	0.972067039	15.55
806	271	0.905027933	23.15
803	270	0.435606061	24.05
805	270	0.481060606	55
804	270	0.515151515	22.55
802	270	0.446969697	28.75
799	269	0.463949843	17
801	269	0.420062696	57.75
800	269	0.282131661	17.4
798	269	0.228840125	23.4
796	268	0.737522475	10.35999985
797	268	0.666427311	68.12000122
795	268	0.699461411	12.8
792	267	0.684210526	20.65
794	267	0.720394737	56.85
793	267	0.699562524	21.03334961
791	267	0.741226949	26.66665039
789	266	0.826286165	17.12214966
790	266	0.950605292	55.56884766
787	266	0.872062482	23.3404007
788	266	0.815878266	18.93784943
783	265	0.650411204	23.27910004
786	265	0.67504933	55.90394897
785	265	0.790019738	17.45850067
784	265	0.732536165	18.28285065
779	264	0.829545455	24.9
782	264	0.803030303	55.55
781	264	0.833333333	17.3
780	264	0.924242424	18.8
776	263	0.711598746	17.85
778	263	0.677115987	57.4
777	263	0.764890282	17.65
775	263	0.595611285	22.95
772	262	0.617977528	19
774	262	0.796547793	56.96754594
773	262	0.733547768	16.9740448
771	262	0.413323049	23.58440885
768	261	0.950757576	19.1
770	261	0.416666667	55.45
769	261	0.837121212	17.15
767	261	0.799242424	25.15
764	260	0.71775331	20.45585022
766	260	0.900065773	57.10200195
765	260	0.76045724	21.23025055
763	260	0.70789804	26.92799988
760	259	0.745684222	20.85924988
762	259	0.532894737	57.4
761	259	0.499588816	20.11849976
759	259	0.700042775	27.7555481
756	258	0.808777429	17
758	258	0.5830721	57.45
757	258	0.811912226	16.7
755	258	0.677115987	22.9
752	257	0.771953934	21.20529938
754	257	0.783450679	57.25184937
753	257	0.768667773	21.00545044
751	257	0.821226973	27.10184937
748	256	0.643939394	19.1
750	256	0.738636364	55.6
749	256	0.651515152	17.2
747	256	0.693181818	25
745	255	0.901315789	26.4
746	255	0.93859542	20.50834961
741	254	0.734848485	24.65
744	254	0.75	55.45
743	254	0.84469697	17.2
742	254	0.693181818	18.9
738	253	0.907894737	18.45
740	253	0.858552632	55.95
739	253	0.822368421	16.75
737	253	0.776315789	23.1
734	252	0.860648005	20.85559998
736	252	0.844223725	58.32755127
735	252	0.926345424	21.18034973
733	252	0.829440769	25.47695007
730	251	0.403891438	20.52344971
732	251	0.436562488	56.47814941
731	251	0.407894737	20.75
729	251	0.438296067	26.72344971
726	250	0.84242108	20.55399933
728	250	0.732875021	57.06799927
727	250	0.708773011	20.82050018
725	250	0.818322382	26.30100098
722	249	0.617554859	17.1
724	249	0.60815047	57.45
723	249	0.611285266	16.95
721	249	0.623824451	23.05
718	248	0.792365124	19.48164978
720	248	0.767026299	55.35250244
719	248	0.880355233	17.55814972
717	248	0.628240134	23.36609955
714	247	0.609351961	20.58074951
716	247	0.551484166	76.7739502
715	247	0.627417765	20.60574951
713	247	0.666835534	26.42495117
710	246	0.609351961	20.58074951
712	246	0.609351961	57.25184937
711	246	0.627417765	20.60574951
709	246	0.666835534	26.42495117
708	245	0.609351961	20.58074951
707	245	0.666835534	26.42495117
704	244	0.791666667	24.5
703	244	0.685606061	28.55
705	244	0.787878788	23.15
706	244	0.678030303	55.05
699	243	0.667763158	23.6
702	243	0.630483577	55.78334961
701	243	0.6875	16.9
700	243	0.661187523	19.61665039
696	242	0.661187523	19.61665039
698	242	0.621710526	55.8
697	242	0.6875	16.9
695	242	0.667763158	23.6
692	241	0.587720419	18.80480042
694	241	0.770832212	55.07380371
693	241	0.579490109	17.86990051
691	241	0.644736842	24
688	240	0.587171053	18.91295013
690	240	0.610608553	55.31665039
689	240	0.611842105	17.05
687	240	0.584703947	22.97220001
684	239	0.848484848	23.7
686	239	0.503787879	53.7
685	239	0.950757576	22.45
683	239	0.803030303	28.2
680	238	0.637746711	18.9852005
682	238	0.537828947	55.30369873
681	238	0.609375	16.67409973
679	238	0.631953898	18.22084961
677	237	0.595394737	21.85
678	237	0.990131579	58.15
676	237	0.598684211	28.45
673	236	0.746710526	19.3
675	236	0.723684211	55.8
674	236	0.829769737	17.775
672	236	0.817733564	23.33860016
670	235	0.941884894	18.88334961
671	235	0.914473684	17.2
669	235	0.764253265	23.36665039
667	234	0.8125	20.9
668	234	0.703947368	55.85
666	234	0.865131579	20.9
665	234	0.759868421	26.75
661	233	0.853069105	26.53334961
664	233	0.611842105	56.8
663	233	0.743421053	21.1
662	233	0.814694103	20.41665039
657	232	0.753289474	26.95
660	232	0.842105263	56.75
659	232	0.804276316	21.075
658	232	0.746710526	20.7
656	231	0.407523511	25.15
653	230	0.809876543	18.9
655	230	0.651851852	62.8
654	230	0.664197531	16.75
652	230	0.758024691	23.2
650	229	0.725878314	20.96665039
651	229	0.703947368	20.85
649	229	0.745615156	26.59165039
647	228	0.523988608	22.03334961
648	228	0.570708362	56.06665039
646	228	0.443181818	24.75
643	227	0.339799354	20.96665039
645	227	0.302631579	56.2
644	227	0.263157895	21.05
642	227	0.784220394	26.76665039
639	226	0.828236639	16.45823933
641	226	0.677050586	55.34537264
640	226	0.752643613	14.90067725
638	226	0.808516719	21.90970662
635	225	0.607221007	12
637	225	0.515317287	67.6
636	225	0.590809628	12.3
634	225	0.577680525	14.95
632	224	0.70132893	17.33040009
633	224	0.609351961	55.41495361
630	224	0.72760853	23.6783493
631	224	0.7360362	18.47584991
626	223	0.64876973	27.45180054
629	223	0.599496691	57.6772522
628	223	0.68161844	21.43000031
627	223	0.66519406	21.40500031
622	222	0.723480275	23.08150024
625	222	0.655016447	55.67595215
624	222	0.802427643	17.57035065
623	222	0.743832237	18.84445038
619	221	0.707236842	19.4
621	221	0.766447368	55.55
620	221	0.713815789	17.75
618	221	0.667763158	23.55
615	220	0.70132893	20.85554962
617	220	0.656983576	57.52734985
616	220	0.706256565	21.58000031
614	220	0.801006568	26.54549866
611	219	0.729050279	18.95
613	219	0.653631285	60.15
612	219	0.670391061	17.5
610	219	0.268156425	23.15
606	218	0.789473684	26.8
609	218	0.59758884	57.51665039
608	218	0.667213791	21.38334961
607	218	0.702851998	20.41665039
605	217	0.459888157	20.68070068
602	216	0.584713835	20.88049927
604	216	0.517374992	57.2539978
603	216	0.519016467	20.80559998
601	216	0.615921071	26.92885132
598	215	0.677631579	19.95
600	215	0.702851998	56.58334961
599	215	0.766447368	20.55
597	215	0.654605263	26.15
594	214	0.676690804	20.40590057
596	214	0.696401295	58.16309814
595	214	0.517374992	21.35514984
593	214	0.645483569	26.52915039
590	213	0.625571973	23.6673996
592	213	0.891056812	54.65570068
591	213	0.536882574	22.32290039
589	213	0.766295462	28.50100098
588	212	0.76788817	55.91405029
587	212	0.784075637	17.94140015
586	212	0.7239671	18.85939941
585	212	0.7135329	23.73439941
581	211	0.775220419	26.63334961
584	211	0.759868421	57.9
583	211	0.75109537	21.21665039
582	211	0.706141472	21.11665039
578	210	0.697368421	20.45
580	210	0.638157895	57.05
579	210	0.720394737	20.65
577	210	0.621710526	27.35
574	209	0.792507205	17.3
576	209	0.613832853	58.4
575	209	0.806916427	15.45
573	209	0.60518732	23.5
570	208	0.670846395	17.9
572	208	0.630094044	57.95
571	208	0.746081505	17.25
569	208	0.605015674	23.3
566	207	0.753289474	20.35
568	207	0.638157895	57.15
567	207	0.641447368	20.35
565	207	0.644736842	27.05
562	206	0.39184953	17.75
564	206	0.529780564	56.8
563	206	0.501567398	17.7
561	206	0.545454545	23.3
558	205	0.599506579	21.00740051
560	205	0.603207237	57.58890381
559	205	0.619243421	21.12595062
557	205	0.606907895	27.1259491
554	204	0.727272727	17.25
556	204	0.614420063	58.7
555	204	0.755485893	17.6
553	204	0.73354232	23.3
552	203	0.542763158	58.5
551	203	0.575657895	17.3
550	203	0.5625	21.1
549	203	0.578947368	25.2
548	202	0.75297697	55.61665039
547	202	0.950657895	16.95
546	202	0.908990157	19.06665039
545	202	0.763157895	23.3
544	201	0.858552632	55.15
543	201	0.877674304	17.12595062
542	201	0.938118383	18.42964935
541	201	0.84806904	23.28890076
539	200	0.560884877	17.40549927
540	200	0.647427609	55.89055176
538	200	0.632088812	18.85475006
537	200	0.695628267	23.68704987
536	199	0.660266424	55.72944946
535	199	0.72760853	18.15765076
534	199	0.637273036	19.5565506
533	199	0.64876973	23.86399994
532	198	0.596490107	57.06665039
531	198	0.601973684	20.9
530	198	0.690789474	20.75
529	198	0.666667788	26.53334961
526	197	0.723684211	18.8
528	197	0.745615156	55.68464966
527	197	0.683115156	16.80585022
525	197	0.577302632	23.65225067
524	196	0.683263176	55.65415039
523	196	0.875427648	17.23334961
522	196	0.803161169	19.20684967
521	196	0.863930953	23.32859955
520	195	0.595611285	57.4
519	195	0.26645768	17.75
518	195	0.351097179	16.55
517	195	0.410658307	22.85
516	194	0.436894718	18.95704956
515	194	0.530513161	23.2536499
514	193	0.619207232	56.17874756
513	193	0.634075667	17.98280029
512	193	0.61263486	19.5815506
511	193	0.653697365	23.42855072
510	192	0.450657895	57.55
509	192	0.435855263	21.1125
508	192	0.394736842	20.8
507	192	0.447368421	26.7
506	191	0.322368421	56.15
505	191	0.392269737	17.0875
504	191	0.424342105	18.45
503	191	0.299342105	23
501	190	0.855263158	19
502	190	0.897203947	55.7125
500	190	0.861019737	18.9875
499	190	0.808388158	24.7875
497	189	0.758815765	18.75720062
496	189	0.72760853	19.33175049
495	189	0.781809205	25.10225067
498	189	0.673407906	55.72719727
492	188	0.709539464	24.7026001
493	188	0.927986848	19.53159943
489	187	0.781809205	18.40749969
491	187	0.676690804	55.60239868
490	187	0.816299338	17.23339996
488	187	0.821845406	23.26929932
486	186	0.254384869	17.51665039
487	186	0.388157895	55.85
485	186	0.257674343	19.08334961
482	185	0.394984326	17.55
484	185	0.319749216	57.65
483	185	0.39184953	17.45
481	185	0.777429467	22.75
478	184	0.491776316	19.6375
480	184	0.551809211	56.06875
479	184	0.440789474	17.9
477	184	0.314144737	23.1625
476	183	0.365953947	57.0875
475	183	0.555921053	17.6
474	183	0.523026316	19.45
473	183	0.572368421	23.2
469	182	0.574013158	23.8125
472	182	0.410361842	57.3625
471	182	0.532894737	18
470	182	0.467105263	19.45
466	181	0.492361822	19.33274994
468	181	0.538940781	55.99110107
467	181	0.494726984	17.5723999
465	181	0.538305935	23.42480011
462	180	0.548723673	19.12474976
464	180	0.577286168	55.80654907
463	180	0.513756601	17.67969971
461	180	0.598164458	23.59644928
458	179	0.626644737	19.125
460	179	0.671052632	57.2
459	179	0.680098684	17.2375
457	179	0.682565789	23.3875
455	178	0.799342105	17.3
453	178	0.797697368	22.975
456	178	0.791940789	55.6875
454	178	0.791940789	19.1875
451	177	0.60815047	17.55
449	177	0.617554859	22.55
450	177	0.636363636	16.75
452	177	0.601880878	57.6
445	176	0.573690766	23.34629974
448	176	0.55596713	55.84689941
447	176	0.668720396	18.10424957
446	176	0.56695396	19.14320068
442	175	0.642602285	18.87315063
444	175	0.617401528	53.67009888
443	175	0.589681799	16.97534943
441	175	0.609840913	25.16974945
438	174	0.758924334	19.44689941
440	174	0.691414482	57.40939941
439	174	0.74938488	17.12655029
437	174	0.732036189	23.47030029
434	173	0.818769756	18.95469971
436	173	0.72451973	55.72030029
435	173	0.860404567	17.17805023
433	173	0.684210526	23.15
430	172	0.195530726	16.85
432	172	0.525139665	57.2
431	172	0.206703911	15.5
429	172	0.393854749	23.65
426	171	0.788378314	19.60650024
428	171	0.72760853	56.12885132
427	171	0.799875008	17.95780029
425	171	0.788378314	23.60559998
421	170	0.722680945	23.33079987
424	170	0.742391436	55.70419922
423	170	0.732536165	16.9835495
422	170	0.757171029	18.6322998
418	169	0.967105263	19.15
420	169	0.875	55.55
419	169	0.971490157	17.48334961
417	169	0.953947368	23.25
414	168	0.400759873	18.83215027
416	168	0.523944102	56.7276001
415	168	0.307138167	17.78300018
413	168	0.499305926	24.00310059
411	167	0.661184211	20.3
412	167	0.643641472	21.01665039
410	167	0.641447368	26.6
407	166	0.381049332	20.15610046
409	166	0.369552637	57.67684937
408	166	0.379407883	21.15529938
406	166	0.292358549	26.45115051
402	165	0.646381579	26.575
405	165	0.601973684	56.75
404	165	0.588815789	20.8
403	165	0.618421053	20.35
401	164	0.589213823	55.97335205
400	164	0.617256566	17.73390045
399	164	0.599332257	19.4411499
398	164	0.574904592	23.32740021
394	163	0.372532895	23.6375
397	163	0.775904605	55.6375
396	163	0.857730263	17.025
395	163	0.307565789	19.4625
391	162	0.641447368	20.3
393	162	0.618421053	56.85
392	162	0.657894737	20.85
390	162	0.739036209	26.61665039
387	161	0.655095402	21.03695068
389	161	0.615657907	57.20274658
388	161	0.601417742	20.82039948
386	161	0.717312512	26.85484924
383	160	0.6849046	20.68070068
385	160	0.771953934	56.7401001
384	160	0.686546075	21.03040009
382	160	0.686546075	26.90079956
378	159	0.502480256	25.81564941
381	159	0.473782891	57.18544922
380	159	0.421240154	21.21094971
379	159	0.443677651	20.54689941
377	158	0.829440769	21.28025055
376	157	0.676690804	57.37349854
375	157	0.809654587	21.25525055
374	157	0.693115134	20.93049927
373	157	0.676690804	26.52749939
369	156	0.493421053	26.4
372	156	0.492325682	57.18334961
371	156	0.462720419	20.78334961
370	156	0.483552632	20
366	155	0.629059189	21.6548996
368	155	0.664371691	59.03939819
367	155	0.80890791	20.91799927
365	155	0.679976965	26.6010498
362	154	0.759164459	20.83704987
364	154	0.607990114	57.76784668
363	154	0.751496717	21.68659973
361	154	0.693707215	26.03859863
358	153	0.907894737	20.35
360	153	0.598684211	56.55
359	153	0.781799367	20.81665039
357	153	0.633773051	26.76665039
356	152	0.73068423	57.05140381
354	152	0.807365116	20.40404968
353	152	0.717536173	27.08534851
355	152	0.870904621	20.88715057
