# Supplementary material for: Implicit detection of user handedness in touchscreen devices through interaction analysis
Source: PeerJ Comput Sci. 2021 Apr 29;7:e487. doi: 10.7717/peerj-cs.487 (PMC8093950; doi:10.7717/peerj-cs.487)
Supplement: Supplemental Information 1 — Statistics for the number of scrolls, clicks, mouse trajectory. [file peerj-cs-07-487-s001.zip › allPoints.csv]

x	y	id	srcoll_id
487	1660	26561	2657
487	1660	26560	2657
28	1429	26525	2656
28	1439	26522	2656
28	1428	26526	2656
28	1446	26521	2656
28	1429	26527	2656
27	1429	26528	2656
26	1429	26529	2656
12	1427	26553	2656
28	1437	26523	2656
15	1432	26547	2656
15	1430	26548	2656
14	1431	26549	2656
13	1429	26550	2656
13	1430	26551	2656
13	1429	26552	2656
8	1425	26556	2656
11	1426	26554	2656
9	1426	26555	2656
28	1434	26524	2656
5	1424	26559	2656
5	1424	26558	2656
6	1425	26557	2656
25	1429	26530	2656
24	1429	26531	2656
24	1431	26532	2656
22	1428	26533	2656
21	1430	26534	2656
21	1431	26535	2656
20	1432	26536	2656
20	1433	26537	2656
19	1432	26538	2656
19	1433	26539	2656
19	1432	26540	2656
18	1433	26541	2656
18	1432	26542	2656
18	1433	26543	2656
17	1432	26544	2656
16	1433	26545	2656
15	1433	26546	2656
25	1188	26518	2655
23	1193	26519	2655
29	1190	26517	2655
40	1192	26512	2655
33	1190	26516	2655
41	1192	26511	2655
36	1191	26515	2655
41	1191	26510	2655
38	1191	26514	2655
41	1198	26509	2655
41	1208	26508	2655
39	1191	26513	2655
23	1193	26520	2655
46	957	26502	2654
45	977	26496	2654
46	967	26497	2654
46	958	26498	2654
46	960	26499	2654
46	961	26500	2654
46	959	26501	2654
45	955	26503	2654
42	957	26504	2654
39	957	26505	2654
35	958	26506	2654
35	958	26507	2654
10	710	26494	2653
38	710	26476	2653
18	708	26491	2653
35	711	26479	2653
39	710	26475	2653
42	713	26472	2653
43	720	26466	2653
10	710	26495	2653
33	711	26481	2653
33	710	26482	2653
36	711	26478	2653
42	710	26469	2653
31	710	26483	2653
43	715	26467	2653
935	527	26564	2653
30	710	26484	2653
29	709	26485	2653
43	710	26468	2653
28	708	26486	2653
37	710	26477	2653
26	710	26487	2653
41	713	26473	2653
938	527	26563	2653
24	710	26488	2653
936	527	26562	2653
42	712	26471	2653
931	528	26566	2653
23	708	26489	2653
931	528	26565	2653
40	712	26474	2653
35	710	26480	2653
12	709	26493	2653
21	708	26490	2653
46	729	26465	2653
42	711	26470	2653
15	708	26492	2653
178	1664	26461	2648
177	1660	26463	2648
157	523	26238	2648
159	521	26241	2648
157	524	26237	2648
180	1663	26460	2648
157	522	26239	2648
178	1663	26462	2648
161	529	26236	2648
159	521	26240	2648
177	1660	26464	2648
241	1290	26423	2647
275	1297	26459	2647
275	1297	26458	2647
272	1297	26457	2647
270	1297	26456	2647
270	1296	26455	2647
269	1296	26454	2647
268	1296	26453	2647
267	1296	26452	2647
266	1296	26451	2647
266	1295	26450	2647
265	1295	26449	2647
264	1294	26448	2647
263	1293	26447	2647
262	1294	26446	2647
260	1294	26445	2647
259	1294	26444	2647
258	1294	26443	2647
257	1294	26442	2647
256	1294	26441	2647
255	1294	26440	2647
254	1294	26439	2647
253	1294	26438	2647
252	1294	26437	2647
251	1294	26436	2647
251	1293	26435	2647
250	1293	26434	2647
249	1293	26433	2647
248	1293	26432	2647
247	1293	26431	2647
247	1292	26430	2647
246	1292	26429	2647
245	1292	26428	2647
244	1291	26427	2647
243	1291	26426	2647
242	1291	26425	2647
241	1289	26424	2647
241	1289	26422	2647
240	1290	26421	2647
239	1289	26420	2647
239	1290	26419	2647
238	1290	26418	2647
238	1291	26417	2647
238	1289	26416	2647
238	1290	26415	2647
238	1288	26414	2647
238	1289	26413	2647
237	1289	26412	2647
236	1289	26411	2647
236	1288	26410	2647
235	1289	26409	2647
234	1290	26408	2647
234	1295	26407	2647
234	1300	26406	2647
233	1307	26405	2647
192	367	26235	2647
192	367	26234	2647
192	366	26233	2647
192	365	26232	2647
193	365	26231	2647
193	366	26230	2647
194	366	26229	2647
194	367	26228	2647
194	335	26227	2647
194	351	26226	2647
194	352	26225	2647
194	353	26224	2647
194	357	26223	2647
194	359	26222	2647
194	363	26221	2647
194	368	26220	2647
194	372	26219	2647
194	376	26218	2647
195	379	26217	2647
195	384	26216	2647
195	385	26215	2647
195	389	26214	2647
195	395	26213	2647
194	399	26212	2647
192	399	26211	2647
188	401	26210	2647
184	385	26209	2647
181	392	26208	2647
181	401	26207	2647
181	406	26206	2647
185	408	26205	2647
240	865	26368	2646
239	865	26367	2646
238	865	26366	2646
237	865	26365	2646
236	865	26364	2646
235	865	26363	2646
234	865	26362	2646
233	865	26361	2646
232	865	26360	2646
231	865	26359	2646
230	865	26358	2646
229	866	26357	2646
228	865	26356	2646
227	865	26355	2646
226	865	26354	2646
225	865	26353	2646
225	864	26352	2646
225	865	26351	2646
225	864	26350	2646
225	863	26349	2646
225	864	26348	2646
225	865	26347	2646
225	866	26346	2646
224	865	26345	2646
224	866	26344	2646
224	865	26343	2646
224	866	26342	2646
224	865	26341	2646
224	864	26340	2646
223	863	26339	2646
222	863	26338	2646
221	863	26337	2646
221	862	26336	2646
220	863	26335	2646
220	862	26334	2646
220	861	26333	2646
219	861	26332	2646
218	862	26331	2646
217	862	26330	2646
216	863	26329	2646
215	861	26328	2646
215	862	26327	2646
215	860	26326	2646
214	860	26325	2646
213	862	26324	2646
213	860	26323	2646
213	858	26322	2646
213	857	26321	2646
213	859	26320	2646
213	860	26319	2646
213	868	26318	2646
213	883	26317	2646
283	77	25996	2646
257	866	26390	2646
283	78	25998	2646
258	867	26391	2646
283	79	26000	2646
259	866	26392	2646
283	80	26002	2646
261	867	26393	2646
283	81	26004	2646
263	866	26394	2646
264	866	26395	2646
283	83	26007	2646
266	867	26396	2646
283	84	26009	2646
268	866	26397	2646
282	85	26011	2646
270	867	26398	2646
282	86	26013	2646
274	867	26399	2646
282	88	26015	2646
278	867	26400	2646
281	90	26017	2646
284	867	26401	2646
281	91	26019	2646
289	867	26402	2646
281	92	26021	2646
291	866	26403	2646
291	866	26404	2646
281	94	26024	2646
281	95	26026	2646
280	96	26027	2646
280	98	26029	2646
280	101	26030	2646
279	104	26032	2646
278	107	26034	2646
279	109	26036	2646
279	112	26038	2646
280	114	26040	2646
280	117	26042	2646
281	119	26044	2646
281	122	26046	2646
281	124	26048	2646
281	127	26050	2646
280	131	26052	2646
280	135	26054	2646
279	140	26056	2646
278	147	26058	2646
276	154	26060	2646
277	161	26062	2646
275	166	26064	2646
276	169	26066	2646
275	170	26068	2646
274	173	26070	2646
275	174	26072	2646
273	176	26073	2646
273	179	26075	2646
273	180	26077	2646
271	183	26079	2646
270	186	26081	2646
269	188	26083	2646
267	190	26085	2646
266	192	26087	2646
264	195	26089	2646
263	198	26091	2646
262	199	26093	2646
261	200	26094	2646
260	201	26096	2646
261	201	26097	2646
260	201	26099	2646
259	201	26101	2646
259	202	26104	2646
260	202	26106	2646
259	202	26108	2646
259	203	26110	2646
260	203	26112	2646
259	204	26114	2646
260	203	26117	2646
258	203	26119	2646
258	202	26121	2646
256	201	26123	2646
256	200	26126	2646
255	195	26134	2646
252	124	26193	2646
252	125	26192	2646
254	193	26136	2646
289	59	25977	2646
252	126	26189	2646
254	191	26138	2646
254	188	26140	2646
252	128	26186	2646
253	186	26142	2646
252	131	26184	2646
253	184	26144	2646
252	132	26182	2646
253	182	26146	2646
252	135	26180	2646
253	180	26148	2646
253	136	26178	2646
253	177	26150	2646
253	140	26176	2646
253	174	26152	2646
253	144	26174	2646
253	171	26154	2646
253	146	26172	2646
253	169	26156	2646
253	149	26170	2646
253	166	26158	2646
253	152	26168	2646
253	164	26160	2646
253	155	26166	2646
253	161	26162	2646
253	159	26164	2646
253	123	26204	2646
253	123	26203	2646
256	199	26128	2646
252	123	26201	2646
255	199	26130	2646
252	122	26199	2646
252	123	26198	2646
255	196	26132	2646
252	124	26196	2646
252	122	26195	2646
255	867	26389	2646
284	75	25994	2646
255	866	26388	2646
284	74	25992	2646
254	866	26387	2646
283	73	25990	2646
253	866	26386	2646
284	71	25988	2646
283	71	25987	2646
252	866	26385	2646
283	69	25985	2646
283	68	25984	2646
251	866	26384	2646
250	865	26383	2646
283	67	25981	2646
250	866	26382	2646
283	65	25979	2646
283	63	25978	2646
249	865	26381	2646
248	866	26380	2646
248	865	26379	2646
248	866	26378	2646
247	866	26377	2646
246	866	26376	2646
245	867	26375	2646
245	866	26374	2646
244	866	26373	2646
243	866	26372	2646
243	865	26371	2646
242	865	26370	2646
241	865	26369	2646
186	344	26137	2645
270	389	26316	2645
270	389	26315	2645
269	388	26314	2645
269	389	26313	2645
268	388	26312	2645
268	389	26311	2645
268	388	26310	2645
267	389	26309	2645
267	388	26308	2645
267	387	26307	2645
267	386	26306	2645
266	387	26305	2645
266	386	26304	2645
266	387	26303	2645
265	387	26302	2645
264	386	26301	2645
263	387	26300	2645
262	387	26299	2645
261	387	26298	2645
260	386	26297	2645
259	386	26296	2645
258	386	26295	2645
257	386	26294	2645
256	386	26293	2645
255	386	26292	2645
255	387	26291	2645
254	386	26290	2645
253	386	26289	2645
253	387	26288	2645
252	387	26287	2645
251	387	26286	2645
250	387	26285	2645
250	388	26284	2645
249	388	26283	2645
249	387	26282	2645
248	387	26281	2645
248	386	26280	2645
247	386	26279	2645
246	385	26278	2645
245	386	26277	2645
244	384	26276	2645
243	385	26275	2645
242	386	26274	2645
241	386	26273	2645
240	387	26272	2645
239	386	26271	2645
239	387	26270	2645
238	386	26269	2645
238	387	26268	2645
238	386	26267	2645
237	386	26266	2645
236	386	26265	2645
235	387	26264	2645
235	388	26263	2645
235	387	26262	2645
234	386	26261	2645
234	385	26260	2645
233	385	26259	2645
232	384	26258	2645
231	385	26257	2645
230	385	26256	2645
229	385	26255	2645
229	384	26254	2645
228	385	26253	2645
227	383	26252	2645
226	384	26251	2645
224	383	26250	2645
223	383	26249	2645
222	384	26248	2645
221	384	26247	2645
220	386	26246	2645
220	349	26245	2645
220	353	26244	2645
220	356	26243	2645
222	363	26242	2645
187	268	26202	2645
187	268	26200	2645
189	267	26197	2645
189	266	26194	2645
189	268	26191	2645
189	269	26190	2645
189	270	26188	2645
189	273	26187	2645
189	272	26185	2645
189	274	26183	2645
189	276	26181	2645
189	278	26179	2645
189	282	26177	2645
188	287	26175	2645
188	291	26173	2645
187	295	26171	2645
187	299	26169	2645
187	303	26167	2645
188	307	26165	2645
187	309	26163	2645
186	314	26161	2645
186	316	26159	2645
186	319	26157	2645
186	321	26155	2645
186	324	26153	2645
186	326	26151	2645
186	329	26149	2645
186	331	26147	2645
186	333	26145	2645
186	336	26143	2645
186	339	26141	2645
186	342	26139	2645
186	348	26135	2645
185	350	26133	2645
185	353	26131	2645
184	356	26129	2645
184	358	26127	2645
183	361	26125	2645
183	362	26124	2645
183	364	26122	2645
183	367	26120	2645
182	369	26118	2645
180	372	26116	2645
178	376	26115	2645
178	380	26113	2645
176	384	26111	2645
175	388	26109	2645
175	392	26107	2645
175	394	26105	2645
175	395	26103	2645
175	396	26102	2645
174	396	26100	2645
174	397	26098	2645
174	398	26095	2645
173	398	26092	2645
172	397	26090	2645
171	396	26088	2645
170	396	26086	2645
170	395	26084	2645
169	395	26082	2645
168	394	26080	2645
167	393	26078	2645
167	392	26076	2645
166	391	26074	2645
165	390	26071	2645
165	388	26069	2645
163	387	26067	2645
163	385	26065	2645
161	384	26063	2645
160	381	26061	2645
160	376	26059	2645
158	371	26057	2645
157	367	26055	2645
156	364	26053	2645
155	360	26051	2645
154	358	26049	2645
154	356	26047	2645
153	354	26045	2645
153	351	26043	2645
151	349	26041	2645
150	347	26039	2645
150	345	26037	2645
149	342	26035	2645
149	338	26033	2645
148	336	26031	2645
148	333	26028	2645
147	332	26025	2645
147	330	26023	2645
147	329	26022	2645
147	328	26020	2645
147	327	26018	2645
146	326	26016	2645
146	325	26014	2645
146	324	26012	2645
146	323	26010	2645
146	322	26008	2645
146	321	26006	2645
146	320	26005	2645
146	318	26003	2645
146	317	26001	2645
146	316	25999	2645
146	315	25997	2645
146	314	25995	2645
146	313	25993	2645
146	312	25991	2645
146	311	25989	2645
146	309	25986	2645
148	307	25983	2645
148	306	25982	2645
145	311	25980	2645
149	305	25976	2645
173.5429993	588.0499878	25934	2640
175.5010071	589.2249756	25933	2640
205.5110016	404.5109863	25928	2639
205.8269958	403.4200134	25929	2639
206.048996	402.2569885	25930	2639
206.0110016	401.0109863	25931	2639
206.0110016	401.0109863	25932	2639
207.0279999	456.4649963	25907	2639
206.0249939	446.8070068	25908	2639
204.6889954	445.0079956	25909	2639
204.4349976	441.9660034	25910	2639
204.4349976	439.4249878	25911	2639
204.4349976	436.9649963	25912	2639
204.2819977	434.4960022	25913	2639
204.2819977	432.0480042	25914	2639
204.2819977	429.4960022	25915	2639
204.2819977	427.2449951	25916	2639
204.2819977	425.32901	25917	2639
204.2819977	423.2279968	25918	2639
204.2819977	421.1480103	25919	2639
204.2819977	419.2680054	25920	2639
204.4819946	417.3169861	25921	2639
204.6629944	415.2210083	25922	2639
204.6889954	413.3540039	25923	2639
204.9160004	411.5130005	25924	2639
204.9940033	409.4620056	25925	2639
205.2250061	407.6400146	25926	2639
205.298996	405.9559937	25927	2639
200.8249969	378.6629944	25901	2638
198.3959961	366.9320068	25903	2638
199.2350006	368.9349976	25904	2638
199.3339996	368.2059937	25905	2638
199.3339996	368.2059937	25906	2638
197.6990051	369.6860046	25902	2638
192.2819977	266.0270081	25892	2637
198.3549957	256.4769897	25900	2637
198.3549957	256.4769897	25899	2637
197.9450073	256.8139954	25898	2637
197.7259979	256.6109924	25897	2637
197.3159943	255.6640015	25896	2637
196.2489929	254.052002	25895	2637
194.0079956	251.2960052	25894	2637
191.8999939	254.1470032	25893	2637
205.3079987	222.1369934	25888	2636
205.0279999	222.875	25889	2636
205.0279999	223.5379944	25890	2636
205.0279999	223.5379944	25891	2636
172.279007	216.1260071	25883	2636
190.4600067	218.9349976	25884	2636
204.5559998	221.4790039	25887	2636
202.3209991	221.0099945	25886	2636
199.5079956	220.6080017	25885	2636
115.487999	1504.437988	25975	2635
233.5890045	228.401001	25880	2635
219.3139954	225.5269928	25879	2635
227.6629944	231.4779968	25881	2635
227.6629944	231.4779968	25882	2635
119.7949982	1504.437988	25974	2635
324.7720032	1320.718994	25968	2634
325.5620117	1319.411011	25969	2634
326.2149963	1318.456055	25970	2634
326.7940063	1317.845947	25971	2634
326.9970093	1317.484009	25972	2634
326.9970093	1317.484009	25973	2634
262.4330139	212.4160004	25873	2634
319.8340149	1385.218994	25954	2634
319.9590149	1366.145996	25955	2634
322.1809998	1361.954956	25956	2634
322.5589905	1360.37207	25957	2634
322.5589905	1358.666016	25958	2634
322	1356	25959	2634
322.5589905	1352.071045	25960	2634
322.5589905	1347.870972	25961	2634
322.3829956	1342.932983	25962	2634
322.3829956	1338.375	25963	2634
322.5050049	1334.094971	25964	2634
322.8540039	1330.208008	25965	2634
323.3940125	1326.258057	25966	2634
324.1480103	1323.158936	25967	2634
250.3990021	213.7749939	25872	2634
259.4349976	218.0529938	25874	2634
259.2430115	218.5690002	25875	2634
259.4119873	218.5659943	25876	2634
260.0710144	218.5659943	25877	2634
260.0710144	218.5659943	25878	2634
308.8479919	961.75	25947	2633
296.7340088	218.1139984	25868	2633
285.4150085	218.0240021	25867	2633
297.0539856	211.6309967	25869	2633
294.8420105	205.548996	25871	2633
294.8420105	205.548996	25870	2633
349.8540039	945.414978	25953	2633
349.8540039	945.414978	25952	2633
348.6830139	939.3720093	25951	2633
342.3120117	939.3359985	25950	2633
329.7269897	934.4240112	25949	2633
308.5360107	945.4190063	25948	2633
332.4729919	442.026001	25942	2632
351.723999	448.1109924	25946	2632
351.723999	448.1109924	25945	2632
346.8340149	442.5360107	25944	2632
342.3619995	441.0660095	25943	2632
322.4890137	441.4039917	25941	2632
311.2799988	445.6109924	25940	2632
304.0559998	446.4370117	25939	2632
300.321991	447.7879944	25938	2632
298.677002	446.4330139	25937	2632
287.6329956	447.7409973	25936	2632
291.0939941	464.5629883	25935	2632
342.0870056	183.0509949	25866	2632
342.0870056	183.0509949	25865	2632
338.6809998	183.3450012	25864	2632
337.4849854	183.4589996	25863	2632
336.4360046	183.0650024	25862	2632
335.4039917	182.3589935	25861	2632
334.394989	181.5140076	25860	2632
333.3269958	180.7389984	25859	2632
332.3080139	179.923996	25858	2632
331.2810059	179.0099945	25857	2632
330.3160095	178.2429962	25856	2632
329.3510132	177.371994	25855	2632
328.3469849	176.6109924	25854	2632
327.4400024	175.9889984	25853	2632
326.1520081	175.1289978	25852	2632
324.7420044	173.822998	25851	2632
323.2609863	172.3500061	25850	2632
322.2049866	170.3329926	25849	2632
319.95401	166.1999969	25848	2632
305.9100037	147.1620026	25847	2632
305.5010071	137.7819977	25846	2632
125.4000015	1509.070068	25845	2631
123.0469971	1509.814941	25844	2631
237.3930054	1077.082031	25842	2630
227.3849945	1078.564941	25841	2630
217.9689941	1108.963989	25840	2630
237.3930054	1077.082031	25843	2630
199.5119934	672.7929688	25836	2629
229.5700073	650.5930176	25838	2629
229.5700073	650.5930176	25839	2629
206.1289978	648.2900391	25837	2629
270.6149902	465.2689819	25834	2627
270.6149902	465.2689819	25835	2627
267.3110046	464.2109985	25833	2627
257.7420044	457.7319946	25832	2627
243.0970001	460.8729858	25831	2627
246.7089996	484.4450073	25830	2627
173.6719971	569.3569946	25829	2627
175.4299927	570.440979	25828	2627
174.9170074	586.4060059	25814	2623
174.9170074	586.4060059	25815	2623
131.9440002	496.7409973	25813	2622
131.9440002	496.7409973	25812	2622
134.3139954	496.3540039	25810	2622
134.697998	513.1900024	25809	2622
134.1849976	496.1159973	25811	2622
132.8500061	465.2569885	25785	2621
136.7850037	467.3710022	25783	2621
139.5460052	469.2219849	25781	2621
141.5789948	470.3309937	25779	2621
146.25	473.25	25776	2621
111.2389984	457.7770081	25806	2621
111.2389984	457.7770081	25805	2621
111.913002	454.8479919	25803	2621
110.7419968	450.0239868	25801	2621
108.0719986	446.6619873	25799	2621
109.2779999	449.0140076	25797	2621
114.3320007	451.3800049	25795	2621
118.5660019	454.3770142	25793	2621
122.6930008	457.1929932	25791	2621
125.6159973	459.5419922	25789	2621
129.0859985	462.6140137	25787	2621
253.7929993	470.75	25790	2620
256.7789917	460.5950012	25804	2620
258.321991	472.5239868	25794	2620
257.8859863	462.1889954	25802	2620
249.5820007	470.75	25786	2620
259.0950012	468.6210022	25800	2620
256.1229858	471.9060059	25792	2620
258.6960144	471.5859985	25798	2620
251.7810059	470.75	25788	2620
114.75	1506.5	25826	2620
114.75	1506.5	25827	2620
232.25	470.75	25775	2620
237.9309998	470.75	25777	2620
240.4179993	470.75	25778	2620
242.7039948	470.75	25780	2620
245.1719971	470.75	25782	2620
247.4929962	470.75	25784	2620
257.5090027	459.6489868	25808	2620
257.5090027	459.6489868	25807	2620
260	473	25796	2620
90.75	515.3170166	25749	2619
90.75	523.5020142	25747	2619
90.5	528.9859619	25746	2619
90	534	25745	2619
89.75	540.3259888	25744	2619
89.48300171	546.4229736	25743	2619
87	691	25825	2619
87	691	25824	2619
134.0130005	676.8010254	25823	2619
142	727	25822	2619
94	580	25742	2619
89	433	25774	2619
89	433	25773	2619
89.87999725	434.2349854	25772	2619
91.71099854	442.0150146	25771	2619
92.75	448.1459961	25770	2619
92.75	452.8340149	25769	2619
92.75	456.9530029	25768	2619
92.75	460.7730103	25767	2619
92.75	464.0180054	25766	2619
92.75	466.6560059	25765	2619
92.75	469.1990051	25764	2619
92.75	472.0050049	25763	2619
92.75	474.7829895	25762	2619
92.5	477.25	25761	2619
92.5	479.7860107	25760	2619
92.25	482.5769958	25759	2619
92.25	485.5230103	25758	2619
92.25	487.9819946	25757	2619
92.25	490.3840027	25756	2619
92	492	25755	2619
91.86499786	495.6740112	25754	2619
91.50900269	498.9429932	25753	2619
91.25	503.4989929	25752	2619
91	508	25751	2619
90.75	512.1170044	25750	2619
90.75	519.3389893	25748	2619
181	498	25816	2618
90	454	25821	2618
90	454	25820	2618
104.2559967	467.927002	25819	2618
129.4960022	459.1319885	25818	2618
172.7120056	469.8469849	25817	2618
85.25	317.75	25741	2618
85.25	317.75	25740	2618
86.45700073	319.32901	25739	2618
94.24299622	329.9899902	25738	2618
97.66300201	335.5750122	25737	2618
99.74199677	339.7080078	25736	2618
100.6330032	342.5339966	25735	2618
101.2639999	344.5570068	25734	2618
101.75	346.6470032	25733	2618
101.9980011	349.7399902	25732	2618
102.3649979	353.553009	25731	2618
103.2570038	358.7829895	25730	2618
104.586998	364.3720093	25729	2618
106.0080032	369.5379944	25728	2618
107.25	373.178009	25727	2618
107.25	376.618988	25726	2618
107.25	380.3869934	25725	2618
107.0139999	384.4169922	25724	2618
106.1100006	388.8410034	25723	2618
105.2160034	392.9890137	25722	2618
104.1169968	397.1820068	25721	2618
102.9869995	401.8389893	25720	2618
101.9209976	406.2369995	25719	2618
100.9250031	409.4360046	25718	2618
99.98699951	412.1570129	25717	2618
98.71099854	415.3659973	25716	2618
97.18399811	419.3559875	25715	2618
95.39800262	424.2709961	25714	2618
93.58799744	430.125	25713	2618
86.4280014	496.677002	25712	2618
91	528	25711	2618
187	614	25667	2611
187	614	25668	2611
197	551	25659	2610
195	548	25660	2610
194	544	25661	2610
192	542	25662	2610
190	542	25663	2610
189	540	25665	2610
189	542	25664	2610
189	540	25666	2610
173	384	25656	2609
173	384	25658	2609
163	377	25643	2609
159	380	25641	2609
155	380	25639	2609
172	381	25651	2609
154	395	25628	2609
146	376	25630	2609
150	389	25629	2609
148	373	25631	2609
169	377	25647	2609
151	376	25633	2609
170	380	25649	2609
152	375	25635	2609
166	376	25645	2609
154	380	25637	2609
172	383	25653	2609
173	383	25655	2609
189	538	25638	2608
173	540	25652	2608
175	540	25650	2608
177	540	25648	2608
180	539	25646	2608
194	537	25627	2608
193	537	25632	2608
191	537	25634	2608
190	538	25636	2608
188	538	25640	2608
186	539	25642	2608
183	539	25644	2608
172	540	25657	2608
172	540	25654	2608
200	605	25626	2607
200	605	25625	2607
71	1398	25709	2606
71	1398	25710	2606
196	610	25623	2606
196	610	25624	2606
319	1031	25706	2605
287	1067	25701	2605
353	1038	25708	2605
285	1061	25702	2605
353	1038	25707	2605
192	619	25622	2605
192	619	25621	2605
285	1055	25703	2605
285	1051	25704	2605
293	1042	25705	2605
236	429	25615	2604
355	821	25700	2604
355	821	25699	2604
336	809	25698	2604
307	801	25697	2604
283	811	25696	2604
276	822	25695	2604
276	827	25694	2604
277	843	25693	2604
298	391	25620	2604
298	391	25619	2604
284	394	25618	2604
263	405	25617	2604
245	416	25616	2604
232	437	25614	2604
230	446	25613	2604
229	452	25612	2604
228	458	25611	2604
228	464	25610	2604
230	471	25609	2604
279	613	25688	2603
182	608	25608	2603
182	608	25607	2603
284	604	25689	2603
308	593	25690	2603
339	599	25691	2603
339	599	25692	2603
281	634	25686	2603
279	622	25687	2603
256	337	25601	2602
255	335	25600	2602
263	335	25606	2602
263	335	25605	2602
259	335	25604	2602
253	337	25598	2602
252	339	25597	2602
250	341	25596	2602
247	342	25595	2602
245	341	25594	2602
242	340	25593	2602
240	339	25592	2602
238	340	25591	2602
238	345	25590	2602
238	351	25589	2602
275	474	25680	2602
239	356	25588	2602
276	466	25681	2602
277	456	25682	2602
254	338	25599	2602
288	443	25683	2602
307	440	25684	2602
307	440	25685	2602
257	336	25603	2602
256	336	25602	2602
260	316	25581	2601
320	343	25679	2601
320	343	25678	2601
300	347	25677	2601
293	351	25676	2601
290	350	25675	2601
288	346	25674	2601
285	345	25673	2601
280	346	25672	2601
276	349	25671	2601
273	358	25670	2601
272	368	25669	2601
279	272	25587	2601
279	272	25586	2601
256	280	25585	2601
256	291	25584	2601
257	294	25583	2601
257	305	25582	2601
269.3330078	1700.666992	25580	2600
270	1702	25579	2600
188.3329926	1481.666992	25576	2599
188	1516	25575	2599
242	1487	25578	2599
242	1487	25577	2599
164	517	25565	2596
238.746994	864.7490234	25573	2596
192.9440002	862.0169678	25572	2596
192	881	25571	2596
163.3329926	517.375	25566	2596
238.746994	864.7490234	25574	2596
221.9179993	261.8259888	25557	2595
221.1849976	267.3699951	25556	2595
192	350	25554	2595
189.8710022	331.7860107	25555	2595
236	307	25570	2595
236	307	25569	2595
188.6920013	317.3659973	25568	2595
178.6670074	347.3330078	25567	2595
232	222	25564	2595
232	222	25563	2595
231.7230072	227.5800018	25562	2595
229.5440063	236.397995	25561	2595
227.0690002	243.4589996	25560	2595
225.1190033	249.3079987	25559	2595
222.8739929	255.2140045	25558	2595
118	1495	25553	2594
118.6669998	1498.333008	25552	2594
206.6670074	1312.666992	25547	2593
228.6670074	1310.666992	25551	2593
228.6670074	1310.666992	25550	2593
206.6439972	1297.875	25549	2593
206	1301	25548	2593
197.0189972	999.2139893	25543	2592
229	1006	25546	2592
229	1006	25545	2592
193.0449982	995.9899902	25544	2592
202	1005	25542	2592
178	588	25511	2589
257.8370056	609.5570068	25541	2589
257.8370056	609.5570068	25540	2589
233.3329926	600.3649902	25539	2589
234.1430054	602.2399902	25538	2589
236	611	25537	2589
178	584	25512	2589
248.5820007	443.3380127	25503	2588
276.8150024	407.7630005	25536	2588
276.8150024	407.7630005	25535	2588
251.6670074	405.6669922	25534	2588
238.6790009	406.9880066	25533	2588
222.6670074	410.3349915	25532	2588
217.3329926	440.0020142	25531	2588
217.322998	457.9899902	25530	2588
218	458	25529	2588
218	458	25528	2588
218	457	25527	2588
218	456	25526	2588
218	456	25525	2588
218.1860046	455.519989	25524	2588
217.3329926	454.8160095	25523	2588
217.3329926	454.105011	25522	2588
217.2350006	453.3330078	25521	2588
216.6670074	453.1749878	25520	2588
216.6670074	452.1109924	25519	2588
216.6670074	451.3469849	25518	2588
216.6670074	450.8500061	25517	2588
216.6670074	447.7879944	25516	2588
217.8470001	406.7659912	25515	2588
219.427002	399.625	25514	2588
224	392	25513	2588
256.0539856	430.2799988	25510	2588
256.0539856	430.2799988	25509	2588
254.4029999	431.9309998	25508	2588
252.8800049	433.6799927	25507	2588
250.9779968	436.0669861	25506	2588
250.1900024	438.4299927	25505	2588
249.371994	440.8829956	25504	2588
229.4089966	531.0430298	25481	2588
233	542	25480	2588
247.7949982	446.2829895	25502	2588
247	448	25501	2588
246.1360016	452.4549866	25500	2588
245.4889984	455.2780151	25499	2588
243.9149933	459.427002	25498	2588
242.9620056	463.2619934	25497	2588
241.8529968	467.9599915	25496	2588
240.4949951	470.6759949	25495	2588
238.7250061	474.0979919	25494	2588
237.9060059	477.2349854	25493	2588
236.5050049	480.980011	25492	2588
235.3329926	484.6669922	25491	2588
233.8190002	488.2090149	25490	2588
232.1230011	492.9259949	25489	2588
231.3280029	497.697998	25488	2588
230.5050049	502.6369934	25487	2588
229.6670074	507.6669922	25486	2588
228.6670074	511.9930115	25485	2588
228.6670074	516.677002	25484	2588
228.6880035	522.1600342	25483	2588
228.6629944	531.6430054	25482	2588
176.0670013	550.2800293	25452	2581
176	550	25451	2581
156.6329956	512.8319702	25449	2580
156.6329956	512.8319702	25450	2580
155.4859924	511.1029968	25448	2580
157.3540039	511.1669922	25447	2580
157.1999969	511.2999878	25446	2580
156.8670044	511.2330017	25445	2580
156.2330017	511.2999878	25444	2580
157.6759949	513.5360107	25443	2580
155	513	25442	2580
225.8670044	517.4299927	25441	2579
222.9329987	513.632019	25438	2579
226.0180054	514.0120239	25439	2579
225.8670044	517.4299927	25440	2579
257.322998	508.4079895	25435	2578
256.7479858	508.302002	25436	2578
256.7479858	508.302002	25437	2578
254.6670074	509.3680115	25433	2578
256.3670044	508.901001	25434	2578
309	505	25430	2577
306.8670044	505.5700073	25431	2577
306.8670044	505.5700073	25432	2577
304.7330017	511.7000122	25428	2577
306.6140137	511.2730103	25429	2577
321.8240051	475.0969849	25424	2576
338.6000061	476.5180054	25426	2576
338.6000061	476.5180054	25427	2576
320.6669922	477.9620056	25423	2576
338.519989	475.7590027	25425	2576
337.9960022	430.4339905	25419	2575
338.4670105	431.7860107	25421	2575
338.4670105	431.7860107	25422	2575
321.3330078	432.8909912	25417	2575
321.7380066	430.2430115	25418	2575
338.4670105	431.9190063	25420	2575
297.5329895	353.1799927	25416	2574
297.5329895	353.1799927	25415	2574
296.1059875	355.072998	25414	2574
298.6000061	356.4330139	25413	2574
252.5330048	299.243988	25411	2573
251.1049957	296.8320007	25410	2573
266.6889954	299.5669861	25409	2573
252.5330048	299.243988	25412	2573
125.3330002	1503.697021	25479	2573
125.6669998	1503.697021	25478	2573
265.8670044	301.1499939	25408	2573
322.4039917	216.7870026	25394	2572
325.2999878	215.548996	25393	2572
327.2669983	212.9689941	25392	2572
328.8670044	204.6829987	25391	2572
284	1277	25477	2572
284	1277	25476	2572
283.2770081	1278.276978	25475	2572
276	1289	25474	2572
269.0710144	1301.682007	25473	2572
259.9930115	1321.216064	25472	2572
214.9120026	1377.346924	25471	2572
214.3329926	1390.707031	25470	2572
301.3670044	222.3390045	25405	2572
300.9330139	224.7810059	25406	2572
300.9330139	224.7810059	25407	2572
300.0669861	225.0850067	25403	2572
300.0669861	224.5850067	25404	2572
301.7179871	223.9149933	25401	2572
301.3890076	223.677002	25402	2572
301.2309875	228.5160065	25400	2572
305.394989	226.4799957	25399	2572
308.2520142	224.5820007	25398	2572
311.6549988	222.4160004	25397	2572
315.6489868	219.996994	25396	2572
319.1539917	218.1970062	25395	2572
282.3330078	1135.140991	25469	2571
282.3330078	1135.140991	25468	2571
216.9049988	1183.095947	25467	2571
216.3329926	1200.370972	25466	2571
182.9329987	62.22600174	25390	2571
182.9329987	62.22600174	25389	2571
179.3910065	69.88300323	25388	2571
184.9060059	84.00900269	25387	2571
186.7330017	85.08100128	25386	2571
270.3330078	1011.13501	25464	2570
270.3330078	1011.13501	25465	2570
180.6000061	113.5490036	25385	2570
180.6000061	113.5490036	25384	2570
178.3990021	111.0510025	25383	2570
178.6000061	107.7559967	25382	2570
213	1017	25461	2570
212.6670074	1008.196045	25462	2570
261.9689941	1004.071045	25463	2570
189.7619934	146.4519958	25381	2569
189.7619934	147.4519958	25380	2569
178.6000061	146.8150024	25378	2569
181.9459991	147.0749969	25379	2569
178.5330048	146.8209991	25377	2569
178.3329926	145.9830017	25376	2569
174.4109955	146.2980042	25375	2569
174.1999969	144.3609924	25374	2569
281.3039856	693.6629639	25459	2569
207.1340027	701.8150024	25458	2569
281.3039856	693.6629639	25460	2569
206.6670074	714.0479736	25457	2569
172.6000061	205.7559967	25370	2568
209	457	25453	2568
214.5670013	443.5490112	25454	2568
295.6669922	445.4960022	25455	2568
295.6669922	445.4960022	25456	2568
180.5010071	205.2389984	25373	2568
180.5010071	205.2389984	25372	2568
177.201004	207.5630035	25371	2568
172.6670074	204.0249939	25369	2568
126	1508	25368	2559
126	1508	25367	2559
329	1328	25366	2559
333	1348	25365	2559
320	1063	25364	2559
320	1080	25363	2559
336	816	25362	2559
342	837	25361	2559
339	462	25360	2559
340	481	25359	2559
184	587	25358	2559
181	592	25357	2559
298	369	25356	2559
298	387	25355	2559
57	1402	25354	2558
57	1402	25353	2558
365	913	25351	2557
346	901	25350	2557
320	896	25349	2557
297	893	25348	2557
279	886	25347	2557
266	890	25346	2557
257	897	25345	2557
255	917	25344	2557
255	935	25343	2557
257	948	25342	2557
260	952	25341	2557
264	953	25340	2557
365	913	25352	2557
206	593	25326	2556
205	587	25327	2556
209	606	25325	2556
304	593	25339	2556
304	593	25338	2556
213	615	25324	2556
293	592	25337	2556
282	591	25336	2556
272	590	25335	2556
261	588	25334	2556
252	585	25333	2556
242	582	25332	2556
232	578	25331	2556
223	569	25330	2556
211	567	25329	2556
205	578	25328	2556
271	456	25322	2555
271	456	25323	2555
246	446	25320	2554
246	446	25321	2554
184	606	25315	2551
184	606	25314	2551
205	336	25318	2551
205	336	25319	2551
76	429	25287	2550
204	292	25317	2550
204	292	25316	2550
56	279	25313	2550
56	279	25312	2550
56	280	25311	2550
56	216	25310	2550
56	327	25309	2550
56	328	25308	2550
56	330	25307	2550
57	331	25306	2550
57	333	25305	2550
57	336	25304	2550
57	339	25303	2550
58	342	25302	2550
59	348	25301	2550
61	357	25300	2550
63	365	25299	2550
66	377	25298	2550
70	390	25297	2550
73	401	25296	2550
76	417	25295	2550
77	424	25294	2550
77	422	25293	2550
77	440	25292	2550
77	405	25291	2550
76	420	25290	2550
75	428	25289	2550
75	429	25288	2550
77	428	25286	2550
77	429	25285	2550
77	428	25284	2550
78	428	25283	2550
78	427	25282	2550
78	426	25281	2550
78	425	25280	2550
79	424	25279	2550
79	423	25278	2550
79	422	25277	2550
79	421	25276	2550
79	420	25275	2550
79	419	25274	2550
79	418	25273	2550
79	417	25272	2550
80	417	25271	2550
80	418	25270	2550
80	417	25269	2550
81	417	25268	2550
82	416	25267	2550
83	414	25266	2550
84	412	25265	2550
85	409	25264	2550
87	405	25263	2550
90	397	25262	2550
92	391	25261	2550
93	368	25260	2550
89	305	25259	2550
109.927002	1506.580078	25258	2549
109.3479996	1506.080078	25257	2549
228.9589996	1338.006958	25255	2548
230.6959991	1339.535034	25254	2548
232.4170074	1343.80896	25253	2548
232.1649933	1348.52002	25252	2548
205.2149963	1417.129028	25244	2548
230.3970032	1359.303955	25250	2548
229.1529999	1363.779053	25249	2548
227.2140045	1369.598022	25248	2548
225.6170044	1375.368042	25247	2548
222.8950043	1383.036011	25246	2548
207.1909943	1399.01001	25245	2548
231.154007	1354.322021	25251	2548
228.9589996	1338.006958	25256	2548
240.6660004	1174.118042	25237	2547
243.6410065	1159.932007	25238	2547
250.8910065	1161.670044	25239	2547
256.8840027	1160.676025	25240	2547
300.0249939	1151.301025	25241	2547
308.5969849	1162.047974	25242	2547
308.5969849	1162.047974	25243	2547
161.276001	591.0830078	25222	2544
160.8950043	588.2030029	25223	2544
237.1710052	661.6170044	25233	2544
236.4329987	647.7590332	25234	2544
275.7279968	594.197998	25235	2544
275.7279968	594.197998	25236	2544
331.3840027	433.1820068	25230	2543
336.7279968	441.0570068	25232	2543
259.6390076	453.0840149	25224	2543
335.1950073	342.9119873	25221	2543
335.1950073	342.9119873	25220	2543
323.1749878	357.6340027	25219	2543
296.5880127	425.1260071	25218	2543
298.0859985	440.5929871	25217	2543
262.3980103	440.7780151	25225	2543
276.0910034	433.7349854	25226	2543
298.0589905	439.4890137	25227	2543
303.3210144	439.7229919	25228	2543
304.0780029	439.9679871	25229	2543
336.7279968	441.0570068	25231	2543
109.3479996	1506.080078	25215	2542
109.927002	1506.580078	25216	2542
231.154007	1354.322021	25209	2541
229.1529999	1363.779053	25207	2541
227.2140045	1369.598022	25206	2541
225.6170044	1375.368042	25205	2541
222.8950043	1383.036011	25204	2541
207.1909943	1399.01001	25203	2541
232.1649933	1348.52002	25210	2541
230.3970032	1359.303955	25208	2541
205.2149963	1417.129028	25202	2541
232.4170074	1343.80896	25211	2541
230.6959991	1339.535034	25212	2541
228.9589996	1338.006958	25213	2541
228.9589996	1338.006958	25214	2541
250.8910065	1161.670044	25197	2540
308.5969849	1162.047974	25201	2540
308.5969849	1162.047974	25200	2540
300.0249939	1151.301025	25199	2540
256.8840027	1160.676025	25198	2540
243.6410065	1159.932007	25196	2540
240.6660004	1174.118042	25195	2540
160.8950043	588.2030029	25181	2537
161.276001	591.0830078	25180	2537
275.7279968	594.197998	25193	2537
236.4329987	647.7590332	25192	2537
237.1710052	661.6170044	25191	2537
275.7279968	594.197998	25194	2537
298.0589905	439.4890137	25185	2536
276.0910034	433.7349854	25184	2536
262.3980103	440.7780151	25183	2536
259.6390076	453.0840149	25182	2536
335.1950073	342.9119873	25179	2536
335.1950073	342.9119873	25178	2536
323.1749878	357.6340027	25177	2536
298.0859985	440.5929871	25175	2536
296.5880127	425.1260071	25176	2536
336.7279968	441.0570068	25190	2536
336.7279968	441.0570068	25189	2536
331.3840027	433.1820068	25188	2536
304.0780029	439.9679871	25187	2536
303.3210144	439.7229919	25186	2536
223	1433	25174	2535
225.1430054	1433.856934	25173	2535
328.6919861	974.3919678	25170	2534
376.8569946	985.8569946	25172	2534
376.8569946	985.8569946	25171	2534
336	1002	25169	2534
203.1430054	680.7139893	25164	2532
383.9370117	501.1940002	25168	2532
383.9370117	501.1940002	25167	2532
338.2650146	492.6239929	25166	2532
339.4289856	517.7139893	25165	2532
203.1430054	680.7139893	25163	2532
121.8310013	1508.577026	25162	2531
123.3290024	1508.077026	25161	2531
240.9149933	1309.233032	25159	2530
240.9149933	1309.233032	25160	2530
240.5449982	1309.233032	25158	2530
240.0050049	1309.894043	25157	2530
239.5449982	1311.353027	25156	2530
238.5099945	1313.047974	25155	2530
238.0059967	1315.390991	25154	2530
237.0359955	1316.862061	25153	2530
236.5429993	1319.853027	25152	2530
236.0390015	1322.221924	25151	2530
235.9219971	1321.973022	25150	2530
235.5310059	1322.364014	25149	2530
235.0390015	1323.48999	25148	2530
233.927002	1326.092041	25147	2530
232.3179932	1329.936035	25146	2530
229.7910004	1336.119995	25145	2530
227.3059998	1343.841064	25144	2530
221.1929932	1361.863037	25143	2530
224.1889954	1381.667969	25142	2530
227.6840057	1149.650024	25137	2529
315.3120117	1136.303955	25141	2529
315.3120117	1136.303955	25140	2529
270.8120117	1130.453003	25139	2529
221.5149994	1128.937988	25138	2529
219.6950073	923.631958	25133	2528
318.5580139	924.059021	25136	2528
318.5580139	924.059021	25135	2528
267.9200134	917.2619629	25134	2528
222.1909943	937.6530151	25132	2528
218.9400024	718.467041	25127	2527
324.7990112	726.2949829	25131	2527
324.7990112	726.2949829	25130	2527
322.9960022	719.7380371	25129	2527
257.6740112	722.2160034	25128	2527
226.6849976	739.1369629	25126	2527
274.2850037	541.3110352	25122	2524
307.0740051	545.7819824	25125	2524
307.0740051	545.7819824	25124	2524
298.881012	544.8770142	25123	2524
240.5249939	546.0180054	25121	2524
242.1640015	560.1629639	25120	2524
170.0140076	591.8309937	25111	2524
169.7640076	599.5750122	25110	2524
186.2409973	383.1380005	25101	2523
324.7990112	332.53302	25118	2523
318.5289917	328.3079834	25117	2523
299.9379883	331.7579956	25116	2523
288.3850098	330.8580017	25115	2523
262.7090149	328.7940063	25114	2523
247.2400055	385.1390076	25113	2523
255.1459961	401.6239929	25112	2523
260.651001	285.7669983	25104	2523
249.2660065	294.4049988	25103	2523
303.32901	254.3009949	25109	2523
303.32901	254.3009949	25108	2523
298.6159973	257.9279785	25107	2523
187.9349976	361.8250122	25102	2523
286.0270081	267.8800049	25106	2523
272.5509949	277.5559998	25105	2523
324.7990112	332.53302	25119	2523
370	1242	25100	2522
370	1242	25099	2522
209	675	24996	2518
203	991	25096	2518
203	1006	25095	2518
205	1020	25094	2518
208	1031	25093	2518
212	1036	25092	2518
215	1043	25091	2518
216	1056	25090	2518
219	1065	25089	2518
207	951	25098	2518
207	951	25097	2518
209	675	24997	2518
246	479	25077	2517
247	479	25076	2517
248	480	25075	2517
249	480	25074	2517
250	479	25073	2517
250	481	25072	2517
251	481	25071	2517
252	481	25070	2517
252	479	25069	2517
253	480	25068	2517
253	477	25067	2517
254	476	25066	2517
255	475	25065	2517
256	475	25064	2517
256	474	25063	2517
258	475	25062	2517
258	472	25061	2517
259	474	25060	2517
260	475	25059	2517
262	475	25058	2517
264	476	25057	2517
266	476	25056	2517
267	476	25055	2517
268	477	25054	2517
268	478	25053	2517
268	481	25052	2517
268	487	25051	2517
268	493	25050	2517
269	498	25049	2517
325	458	24955	2517
325	452	24956	2517
325	489	24957	2517
323	470	24953	2517
325	487	24958	2517
325	485	24959	2517
325	482	24960	2517
324	481	24961	2517
323	473	24962	2517
321	466	24963	2517
321	459	24964	2517
321	452	24965	2517
320	445	24966	2517
319	436	24967	2517
318	428	24968	2517
318	419	24969	2517
318	410	24970	2517
318	402	24971	2517
318	393	24972	2517
318	344	24973	2517
318	381	24974	2517
318	375	24975	2517
318	368	24976	2517
318	361	24977	2517
318	355	24978	2517
318	349	24979	2517
318	343	24980	2517
319	339	24981	2517
319	334	24982	2517
319	330	24983	2517
319	326	24984	2517
319	323	24985	2517
319	317	24987	2517
319	315	24988	2517
319	314	24989	2517
319	312	24990	2517
319	311	24991	2517
319	309	24992	2517
319	308	24993	2517
319	307	24994	2517
319	307	24995	2517
325	464	24954	2517
319	320	24986	2517
253	470	25088	2517
253	470	25087	2517
248	468	25086	2517
243	470	25085	2517
242	472	25084	2517
242	476	25083	2517
242	478	25082	2517
243	479	25081	2517
244	480	25080	2517
244	479	25079	2517
245	480	25078	2517
284	282	25034	2516
280	351	25048	2516
280	351	25047	2516
281	362	25046	2516
283	373	25045	2516
284	468	25044	2516
285	287	25043	2516
285	293	25042	2516
285	297	25041	2516
285	302	25040	2516
285	301	25039	2516
285	299	25038	2516
285	296	25037	2516
285	292	25036	2516
284	288	25035	2516
284	276	25033	2516
283	270	25032	2516
283	263	25031	2516
283	256	25030	2516
283	251	25029	2516
283	244	25028	2516
283	241	25027	2516
283	236	25026	2516
282	231	25025	2516
282	227	25024	2516
282	222	25023	2516
282	218	25022	2516
282	213	25021	2516
282	209	25020	2516
282	202	25019	2516
282	199	25018	2516
282	194	25017	2516
282	186	25016	2516
283	179	25015	2516
284	172	25014	2516
285	166	25013	2516
286	159	25012	2516
287	154	25011	2516
287	149	25010	2516
287	144	25009	2516
288	140	25008	2516
288	133	25007	2516
289	128	25006	2516
289	125	25005	2516
289	123	25004	2516
290	119	25003	2516
290	116	25002	2516
291	114	25001	2516
291	108	25000	2516
291	102	24999	2516
292	96	24998	2516
290	428	24952	2516
290	428	24951	2516
290	430	24950	2516
290	429	24949	2516
290	427	24948	2516
290	425	24947	2516
290	422	24946	2516
290	420	24945	2516
290	417	24944	2516
290	414	24943	2516
291	411	24942	2516
292	406	24941	2516
293	402	24940	2516
293	398	24939	2516
293	395	24938	2516
294	391	24937	2516
294	388	24936	2516
295	386	24935	2516
295	384	24934	2516
296	382	24933	2516
297	380	24932	2516
297	378	24931	2516
298	376	24930	2516
299	374	24929	2516
300	371	24928	2516
301	369	24927	2516
303	366	24926	2516
304	363	24925	2516
305	361	24924	2516
306	357	24923	2516
307	355	24922	2516
308	352	24921	2516
310	350	24920	2516
311	346	24919	2516
313	343	24918	2516
315	340	24917	2516
316	337	24916	2516
318	334	24915	2516
320	331	24914	2516
322	328	24913	2516
324	325	24912	2516
326	323	24911	2516
328	319	24910	2516
331	316	24909	2516
333	313	24908	2516
334	309	24907	2516
334	304	24906	2516
334	301	24905	2516
334	298	24904	2516
334	294	24903	2516
335	291	24902	2516
336	283	24901	2516
341	264	24900	2516
168.4089966	578.223999	24876	2511
169.5090027	576.4360352	24877	2511
111.0240021	440.644989	24873	2510
70.4469986	407.730011	24875	2510
111.5970001	452.5620117	24872	2510
70.4469986	407.730011	24874	2510
111.5329971	1509.281006	24898	2509
116.3170013	399.3590088	24868	2509
131.3300018	415.322998	24856	2509
131.6499939	416.8099976	24854	2509
132.3190002	419.25	24852	2509
135.8049927	426.0159912	24850	2509
112.112999	1507.958008	24899	2509
140	433	24844	2509
140.197998	432.5979919	24846	2509
138.1369934	429.8210144	24848	2509
116.3170013	399.3590088	24869	2509
125.6650009	404.9819946	24866	2509
127.1060028	407.553009	24864	2509
128.5930023	409.7349854	24862	2509
129.6940002	411.6910095	24860	2509
130.602005	413.5130005	24858	2509
90.56700134	236.397995	24849	2508
21.97299957	1303.656006	24896	2508
21.97299957	1302.656006	24897	2508
42.97900009	1377.968994	24892	2508
95.75700378	243.7030029	24851	2508
100.314003	249.5399933	24853	2508
101.9110031	252.0070038	24855	2508
102.5230026	261.4830017	24871	2508
102.5230026	261.4830017	24870	2508
107.4779968	260.8460083	24863	2508
103.3359985	254.5209961	24857	2508
106.0319977	265.8890076	24867	2508
19.87599945	1303.453003	24895	2508
89.73600006	233.1560059	24843	2508
24.38500023	1318.734009	24894	2508
47.92100143	1357.822998	24893	2508
104.8150024	256.6210022	24859	2508
90.26399994	234.3840027	24845	2508
108.6320038	261.9750061	24865	2508
90.26399994	235.2960052	24847	2508
106.1999969	258.7980042	24861	2508
50.90000153	960.8709717	24886	2507
21	955	24891	2507
21	955	24890	2507
39.4280014	960.9799805	24889	2507
46.22999954	960.7969971	24888	2507
47.27799988	962.1099854	24887	2507
49.94100189	960.8980103	24885	2507
45.43899918	969.25	24884	2507
133.0220032	233.7030029	24842	2507
133.0220032	233.7030029	24841	2507
134.8280029	231.6100006	24840	2507
136.2299957	229.1790009	24839	2507
136.173996	227.0279999	24838	2507
135.9290009	224.6589966	24836	2507
134.7149963	221.1239929	24834	2507
133.3480072	217.2510071	24832	2507
130.7070007	212.6329956	24830	2507
127.8040009	208.0330048	24828	2507
119.6660004	196.4259949	24826	2507
108.7279968	182.7949982	24824	2507
99.18099976	181.3320007	24822	2507
90.67099762	179.397995	24820	2507
87.34400177	175.3679962	24818	2507
79.93199921	174.3159943	24816	2507
62.12599945	176.6580048	24814	2507
61.32099915	175.5559998	24812	2507
60.44800186	174.6690063	24810	2507
59.95999908	174.1620026	24808	2507
59.95999908	174.1620026	24806	2507
151.0420074	281.4570007	24805	2506
184.5019989	306.0100098	24827	2506
151.0700073	280.9890137	24819	2506
151.6820068	282.9119873	24817	2506
144.4279938	282.0899963	24815	2506
145.9689941	283.9309998	24813	2506
147.7769928	283.1650085	24811	2506
149.401001	282.269989	24809	2506
45.43899918	496.75	24878	2506
51.06900024	478.9140015	24879	2506
52.03699875	487.3330078	24880	2506
43.46099854	484.0899963	24881	2506
25.75200081	476.2810059	24882	2506
25.75200081	476.2810059	24883	2506
150.4409943	281.7609863	24807	2506
181.0579987	303.8559875	24837	2506
181.0579987	303.8559875	24835	2506
182.9420013	304.4979858	24833	2506
183.6970062	304.9830017	24831	2506
184.0870056	305.2659912	24829	2506
178.6499939	297.427002	24825	2506
168.0220032	283.5220032	24823	2506
158.776001	282.0889893	24821	2506
110.6669998	1503.666992	24804	2505
110.6669998	1503.666992	24803	2505
257.6669922	1091.333008	24802	2504
255.3329926	1179.333008	24799	2504
254.576004	1167.156982	24800	2504
257.6669922	1091.333008	24801	2504
259	904	24795	2503
256.3330078	896.6669922	24798	2503
254.9080048	845.2600098	24796	2503
256.3330078	896.6669922	24797	2503
263	473	24793	2501
168.6670074	589.6669922	24789	2501
261.7200012	437.3869934	24792	2501
168.6670074	589.6669922	24790	2501
263	473	24794	2501
265	481	24791	2501
72	1405	24787	2500
72	1405	24788	2500
248	903	24779	2497
326	903	24786	2497
326	903	24785	2497
314	894	24784	2497
294	893	24783	2497
275	890	24782	2497
261	891	24781	2497
250	898	24780	2497
248	908	24778	2497
250	914	24777	2497
251	925	24776	2497
261	938	24775	2497
193	615	24739	2497
193	615	24738	2497
258	521	24745	2496
305	517	24772	2496
297	516	24771	2496
291	518	24770	2496
286	520	24769	2496
283	519	24768	2496
281	517	24767	2496
278	517	24766	2496
276	517	24765	2496
275	515	24764	2496
274	515	24763	2496
273	516	24762	2496
273	518	24761	2496
272	518	24760	2496
270	518	24759	2496
269	518	24758	2496
267	519	24757	2496
264	518	24756	2496
261	520	24755	2496
260	518	24754	2496
258	516	24753	2496
257	515	24752	2496
257	511	24751	2496
257	510	24750	2496
257	513	24749	2496
257	514	24748	2496
257	518	24747	2496
257	519	24746	2496
311	517	24773	2496
258	522	24744	2496
258	487	24743	2496
258	490	24742	2496
258	495	24741	2496
261	502	24740	2496
322	319	24737	2496
322	319	24736	2496
321	319	24735	2496
320	319	24734	2496
320	261	24733	2496
320	319	24732	2496
320	318	24731	2496
320	319	24730	2496
320	321	24729	2496
320	323	24728	2496
319	327	24727	2496
318	333	24726	2496
314	340	24725	2496
308	351	24724	2496
299	363	24723	2496
292	375	24722	2496
289	385	24721	2496
289	395	24720	2496
289	405	24719	2496
289	410	24718	2496
289	415	24717	2496
289	393	24716	2496
289	409	24715	2496
296	428	24714	2496
311	517	24774	2496
131.2100067	1512.50293	24713	2495
133.6820068	1511.98291	24712	2495
351.8259888	890.2369995	24711	2494
351.8259888	890.2369995	24710	2494
344.8909912	906.3309937	24709	2494
336.6459961	908.0090332	24708	2494
333.6579895	907.3880005	24707	2494
330.6570129	906.4320068	24706	2494
336.7829895	895.5230103	24704	2494
330.3670044	906.1220093	24705	2494
337.4119873	928.3070068	24703	2494
340.7520142	442.394989	24701	2492
340.7520142	442.394989	24702	2492
328.8829956	449.5950012	24700	2492
327.0620117	451.2309875	24699	2492
320.6480103	448.8389893	24698	2492
313.776001	450.5939941	24697	2492
312.2749939	450.1860046	24696	2492
308.3580017	451.0100098	24695	2492
313.0320129	447.3009949	24694	2492
322.5429993	451.1950073	24693	2492
325.9859924	453.4890137	24692	2492
329.4559937	450.6730042	24691	2492
332.0759888	449.0740051	24690	2492
334.5469971	445.7770081	24689	2492
332.6659851	470.1730042	24688	2492
185.977005	588.8690186	24687	2492
183.076004	589.7719727	24686	2492
117	1507	24685	2491
117	1507	24684	2491
282.1390076	1445.334961	24674	2490
286	1468	24672	2490
280.5	1423.948975	24676	2490
281.0910034	1433.093018	24675	2490
283.5629883	1454.942017	24673	2490
279.5	1409.5	24683	2490
279.5	1409.5	24682	2490
279.5	1409.707031	24681	2490
279.5	1411.405029	24680	2490
279.5	1413.374023	24679	2490
280	1415	24678	2490
280.1300049	1418.281006	24677	2490
287.0929871	1278.973022	24669	2489
287	1290	24670	2489
292	1298	24668	2489
287	1290	24671	2489
292.5	1150.5	24664	2488
286	1143	24667	2488
286	1143	24666	2488
290.4970093	1141.987061	24665	2488
280.7479858	961.4710083	24661	2483
283	905	24663	2483
174	592	24645	2483
283	905	24662	2483
174	592	24646	2483
282	977	24660	2483
285.5	513.5	24633	2482
280	872	24659	2482
280	872	24658	2482
286.6530151	867.1130371	24657	2482
290	879	24656	2482
282	404	24644	2482
282	404	24643	2482
282	405	24642	2482
282	406	24641	2482
282	408	24640	2482
282.0249939	411.4249878	24639	2482
281.5450134	414.7739868	24638	2482
281.0599976	420.07901	24637	2482
280	428	24636	2482
280	439	24635	2482
280.6809998	482.2380066	24634	2482
297.6040039	318.3959961	24631	2481
296.5	317.1579895	24630	2481
292.5	364.2399902	24629	2481
293	384	24628	2481
281	746	24655	2481
281	746	24654	2481
292	752	24651	2481
287.6409912	740.2449951	24652	2481
281	744	24653	2481
297.6040039	318.3959961	24632	2481
249.5	397.5	24622	2480
215.3200073	488.7619934	24624	2480
244.7369995	411.4349976	24623	2480
287.5020142	462.4930115	24649	2480
287.5020142	462.4930115	24650	2480
289.5	470.5	24647	2480
287.0299988	454.9779968	24648	2480
214.9089966	495.1830139	24627	2480
214.9089966	495.1830139	24626	2480
215.5	492.644989	24625	2480
187	1664	24620	2479
187	1664	24621	2479
273	1504	24598	2478
274	1508	24597	2478
275	1512	24596	2478
276	1514	24595	2478
276	1516	24594	2478
276	1517	24593	2478
276	1520	24592	2478
276	1522	24591	2478
276	1525	24590	2478
276	1529	24589	2478
278	1538	24587	2478
276	1533	24588	2478
275	1442	24619	2478
275	1442	24618	2478
274	1442	24617	2478
274	1443	24616	2478
274	1444	24615	2478
274	1445	24614	2478
274	1446	24613	2478
274	1447	24612	2478
274	1448	24611	2478
273	1449	24610	2478
273	1453	24609	2478
272	1457	24608	2478
272	1459	24607	2478
272	1464	24606	2478
272	1468	24605	2478
272	1474	24604	2478
272	1478	24603	2478
272	1483	24602	2478
272	1488	24601	2478
272	1494	24600	2478
273	1499	24599	2478
274	1120	24554	2477
308	1130	24586	2477
308	1130	24585	2477
307	1130	24584	2477
304	1130	24583	2477
300	1129	24582	2477
299	1127	24581	2477
298	1126	24580	2477
297	1125	24579	2477
296	1125	24578	2477
295	1124	24577	2477
294	1124	24576	2477
292	1123	24575	2477
291	1124	24574	2477
289	1125	24573	2477
288	1123	24572	2477
287	1124	24571	2477
286	1124	24570	2477
285	1124	24569	2477
[truncated: 20,235 more rows]
