# Supplementary material for: Implicit detection of user handedness in touchscreen devices through interaction analysis
Source: PeerJ Comput Sci. 2021 Apr 29;7:e487. doi: 10.7717/peerj-cs.487 (PMC8093950; doi:10.7717/peerj-cs.487)
Supplement: Supplemental Information 1 — Statistics for the number of scrolls, clicks, mouse trajectory. [file peerj-cs-07-487-s001.zip › allScrolls.csv]

id	uid	time
2567		189.66
2566		658.29
2653	379	531
2655	379	229
2654	379	205.5
2657	379	80.9
2658	379	96.1
2656	379	1227.6
2648	378	291.8
2647	378	849.1
2645	378	2266.3
2646	378	2314.6
2652	378	414
2651	378	1382.1
2650	378	2209.6
2649	378	1884.4
2633	377	423.37
2644	377	94.48
2643	377	431.685
2642	377	741.47
2641	377	1926.84
2640	377	103.025
2639	377	944.045
2638	377	539.78
2637	377	798.87
2636	377	291.43
2635	377	292.85
2634	377	592.63
2632	377	483.685
2630	376	106.44
2629	376	163.19
2628	376	637.785
2627	376	85.975
2631	376	73.87
2625	375	122.67
2624	375	660.505
2623	375	87.15
2622	375	529.91
2621	375	819.16
2620	375	910.63
2619	375	653.39
2618	375	768.52
2626	375	74.45
2609	374	294.5
2617	374	116.3
2616	374	136.2
2615	374	133.3
2614	374	99.2
2613	374	82.9
2612	374	189.2
2611	374	161.9
2610	374	113.6
2608	374	278.8
2607	374	76.2
2606	374	79.7
2605	374	74.2
2604	374	197.3
2603	374	78
2602	374	378.5
2601	374	123.2
2600	373	51.435
2598	373	143.28
2597	373	152.325
2596	373	130.17
2595	373	382.89
2599	373	141.19
2592	372	231.19
2591	372	301.179
2590	372	2125.128
2589	372	124.17
2588	372	626.711
2594	372	177.689
2593	372	206.256
2574	371	246.065
2573	371	365.535
2572	371	1606.485
2571	371	361.975
2570	371	114.27
2569	371	1159.685
2568	371	578.43
2579	371	192.15
2587	371	116.98
2586	371	257.415
2585	371	286.215
2584	371	367.82
2583	371	257.99
2582	371	293.935
2581	371	109.36
2580	371	1461.715
2578	371	493.72
2577	371	325.935
2576	371	428.35
2575	371	644.81
2559	370	2848.954
2565	370	-13319.053
2564	370	-11558.882
2563	370	-10256.273
2562	370	-8144.507
2561	370	8245.444
2560	370	-13703.305
2551	369	75.1
2558	369	65.4
2557	369	181.8
2556	369	230.3
2555	369	51.9
2554	369	52.6
2553	369	39.6
2552	369	29.3
2550	369	1906
2543	368	323.585
2549	368	168.955
2548	368	351.76
2547	368	872.255
2546	368	161.185
2545	368	1145.045
2544	368	174.995
2537	367	174.995
2542	367	168.955
2541	367	351.76
2540	367	872.255
2539	367	161.185
2538	367	1145.045
2536	367	323.585
2533	366	260.22
2535	366	89.82
2534	366	291.92
2532	366	67.895
2526	365	628.67
2531	365	322.285
2530	365	427.8
2529	365	350.185
2528	365	432.42
2527	365	489.215
2525	365	929.63
2524	365	263.05
2523	365	310.8
2520	364	703.1
2519	364	937.4
2518	364	87.4
2517	364	960.9
2516	364	947
2522	364	112.1
2521	364	130.4
2509	363	370.805
2508	363	438.97
2506	363	482.865
2507	363	557.16
2515	363	114.095
2514	363	196.765
2513	363	1044.2
2512	363	577.48
2511	363	101.095
2510	363	167.995
2503	362	149.49
2505	362	42.325
2501	362	26.73
2504	362	197.79
2502	362	205.215
2497	361	134.7
2500	361	190.3
2499	361	186.4
2498	361	646.5
2496	361	1013.2
2492	360	111.125
2495	360	110.645
2494	360	1113.61
2493	360	2474.575
2488	359	250.705
2487	359	235.455
2486	359	264.825
2485	359	337.465
2484	359	215.615
2483	359	59.63
2482	359	225.19
2480	359	194.595
2481	359	304.12
2491	359	69.5
2490	359	223.07
2489	359	255.135
2475	358	1314.1
2479	358	179.2
2478	358	661.2
2477	358	878.5
2476	358	1029.3
2474	358	88.6
2470	357	180.3
2473	357	114.5
2472	357	202.4
2471	357	167.3
2469	357	199.9
2468	357	167.4
2467	357	220.5
2466	357	106.1
2465	357	362.7
2464	356	202.7
2463	356	667.3
2462	356	740.5
2461	356	951.1
2460	356	964.6
2459	356	216.5
2458	356	941.7
2450	355	738.75
2451	355	86.765
2457	355	111.815
2456	355	519.155
2455	355	509.445
2454	355	445.55
2453	355	321.18
2452	355	665.725
2445	354	250
2449	354	102.72
2443	354	170.145
2448	354	327.32
2447	354	173.055
2446	354	189.05
2444	354	66.12
2435	353	164.325
2432	353	1006.855
2433	353	76.085
2434	353	953.46
2436	353	233.43
2437	353	231.75
2438	353	273.5
2439	353	286.625
2440	353	299.755
2441	353	230.405
2442	353	87.605
2417	352	3860.38
2431	352	97.47
2430	352	145.44
2429	352	162.515
2428	352	862.365
2427	352	149.555
2426	352	496.315
2425	352	506.75
2424	352	1165.845
2423	352	1165.785
2422	352	2720.01
2421	352	2709.305
2420	352	880.83
2419	352	906.265
2418	352	3844.14
2411	351	201.3
2416	351	198.9
2415	351	355.6
2414	351	151.6
2413	351	128.2
2412	351	1133.7
2410	351	585.2
2404	350	56.645
2409	350	81.6
2408	350	138.275
2407	350	150.38
2406	350	162.035
2405	350	442.975
2403	350	663.24
2378	349	51.9
2402	349	55.8
2401	349	433.9
2400	349	449.2
2399	349	310.4
2398	349	274.6
2397	349	268.5
2396	349	368.3
2395	349	77.8
2394	349	83.5
2393	349	134.5
2392	349	118.8
2391	349	68.3
2390	349	51.5
2389	349	131.5
2388	349	112.9
2387	349	115.5
2386	349	129.9
2385	349	132.4
2384	349	546
2383	349	124.2
2382	349	962.4
2381	349	110.3
2380	349	104.9
2379	349	75.9
2377	349	85.9
2376	349	83.7
2375	349	55.8
2374	349	78.2
2373	349	111.4
2372	349	85.4
2371	349	83.5
2370	349	88.7
2369	349	112.3
2368	349	100.6
2367	349	286.5
2366	349	435.7
2365	349	133.6
2364	349	582
2363	349	104.4
2362	349	168.8
2361	349	128.4
2360	349	115.9
2359	349	140.3
2358	349	117.9
2357	349	1697.7
2356	349	1528.1
2355	349	111.9
2354	349	150.1
2353	349	163.4
2352	349	100.9
2351	349	132.7
2350	349	114.5
2349	349	159.9
2348	349	97.4
2347	349	75.8
2346	349	118.1
2345	349	87
2344	349	113.7
2343	349	242
2342	349	484.2
2341	349	92.2
2340	349	95.3
2339	349	112.8
2338	349	386
2337	349	60.3
2336	349	93.3
2335	349	79.9
2334	349	69.7
2333	349	127.8
2332	349	113.2
2331	349	102.8
2330	349	115.3
2329	349	111.1
2328	349	116.3
2327	349	105.6
2326	349	107
2325	349	94.2
2324	349	147.1
2323	349	123.9
2322	349	212.7
2321	349	359.5
2320	349	359.5
2319	349	214
2318	349	433.3
2317	349	416.8
2302	348	746.36
2301	348	602.52
2300	348	462.36
2299	348	763.8
2298	348	114.56
2297	348	745.59
2296	348	635.13
2295	348	728.38
2294	348	876.285
2308	348	105.165
2307	348	1041.54
2306	348	862.005
2305	348	876.355
2304	348	930.415
2303	348	741.97
2312	347	136.23
2316	347	121.72
2315	347	3065.01
2314	347	1170.295
2313	347	2030.29
2311	347	858.38
2310	347	891.9
2309	347	1224.22
2283	347	894.765
2282	347	776.79
2281	347	1395.13
2280	347	122.88
2279	347	48.81
2278	347	59.93
2277	347	856.47
2293	347	138.825
2292	347	137.23
2291	347	151.795
2290	347	148.885
2289	347	121.945
2288	347	147.855
2287	347	153.6
2286	347	130.765
2285	347	649.61
2284	347	1121.55
2271	346	111
2275	346	117.05
2274	346	137.98
2270	346	1244.695
2273	346	150.825
2272	346	707.9
2276	346	96.53
2253	345	907.165
2269	345	109.415
2268	345	238.705
2267	345	247.725
2266	345	197.52
2265	345	209.765
2264	345	292.08
2263	345	396.155
2262	345	413.005
2261	345	75.13
2260	345	298.88
2259	345	330.005
2258	345	4058.555
2257	345	752.28
2256	345	787.285
2255	345	1445.64
2254	345	1549.425
2252	345	898.995
2247	344	173.3
2251	344	155
2246	344	575.5
2248	344	389.2
2250	344	167.2
2249	344	989.5
2241	343	1589.87
2245	343	71.76
2244	343	153.05
2243	343	901.865
2242	343	1015.475
2240	343	1636.16
2239	343	232.545
2238	343	98.515
2237	343	862.815
2231	342	566.145
2228	342	2655.81
2229	342	98.555
2236	342	91.685
2235	342	441.415
2234	342	405.315
2230	342	1460.205
2233	342	373.025
2232	342	449.27
2224	341	807.15
2222	341	126.355
2221	341	998.585
2227	341	112.87
2226	341	165.87
2225	341	1216.3
2223	341	1048.475
2219	340	311.65
2218	340	442.095
2216	340	420.065
2213	340	379.365
2214	340	92.07
2215	340	486.245
2220	340	76.865
2212	340	571.075
2217	340	308.04
2197	339	129.2
2211	339	300.1
2210	339	938.9
2209	339	783.1
2208	339	656.1
2207	339	598.5
2206	339	1234.9
2205	339	505.2
2204	339	321
2203	339	447.8
2202	339	159.4
2201	339	146.6
2200	339	153.7
2199	339	132.7
2198	339	128.3
2196	339	136.7
2195	339	108.4
2194	339	126.3
2193	339	398.8
2192	339	259.4
2191	339	173.8
2190	339	492.2
2189	339	1033.6
2188	339	194
2187	339	161
2186	339	176.7
2185	339	280.5
2184	339	183.1
2183	339	203.7
2182	339	180.1
2181	339	162.4
2180	339	215
2179	339	172.2
2178	339	187.3
2177	339	198.1
2176	339	514
2175	339	458.5
2174	339	2223.8
2173	339	198.8
2172	339	200.9
2171	339	128.2
2170	339	144.3
2169	339	143.8
2168	339	139.5
2167	339	117.6
2166	339	232.4
2165	339	128
2164	339	179.1
2163	339	165.2
2162	339	112.5
2161	339	166.6
2160	339	146.3
2159	339	216.6
2158	339	715.1
2157	339	2746.1
2156	339	580.6
2155	339	683.5
2153	338	150.4
2152	338	370.7
2151	338	1204.1
2149	338	157.3
2154	338	49.4
2150	338	51.7
2143	337	138.5
2141	337	683.1
2142	337	321.2
2148	337	124.9
2147	337	902
2146	337	637.3
2145	337	520.8
2144	337	854
2132	336	384.5
2138	336	261
2139	336	312.6
2140	336	119.7
2137	336	249.2
2136	336	277
2135	336	461.5
2134	336	141.8
2133	336	83.9
2110	335	195.275
2130	335	345.59
2129	335	290.97
2128	335	358.96
2127	335	515.74
2126	335	880.34
2125	335	163.78
2124	335	66.73
2123	335	143.77
2122	335	151.75
2121	335	348.23
2120	335	204.78
2115	335	229.53
2111	335	143.87
2112	335	183.265
2113	335	149.215
2114	335	135.315
2119	335	171.13
2106	335	1232.22
2107	335	622.25
2108	335	780.545
2109	335	151.545
2131	335	151.6
2116	335	198.475
2117	335	477.47
2118	335	696.19
2104	335	611.62
2105	335	2209.615
2099	334	658.3
2102	334	863.6
2101	334	1664.6
2100	334	30.1
2103	334	25.4
2093	333	336.605
2086	333	385.535
2087	333	98.525
2088	333	109.04
2089	333	466.88
2090	333	485.35
2091	333	131.42
2092	333	506.44
2094	333	347.055
2095	333	287.845
2096	333	310.4
2097	333	133.325
2098	333	59.88
2083	331	161.89
2085	331	189.67
2080	331	3302.74
2081	331	1095.37
2082	331	138.1
2084	331	197.15
2074	330	167.46
2073	330	977.13
2079	330	-16734.55
2068	330	1366.32
2072	330	402.155
2071	330	1287.695
2070	330	1045.16
2069	330	2602.655
2078	330	779.205
2077	330	786.735
2076	330	1609.69
2075	330	3499.66
2060	329	200.004
2061	329	214.129
2062	329	115.302
2063	329	196.26
2064	329	151.525
2065	329	206.195
2066	329	195.481
2067	329	115.166
2054	329	1769.28
2055	329	338.802
2056	329	196.455
2057	329	205.873
2058	329	207.569
2059	329	198.786
2051	328	113.4
2049	328	621.3
2048	328	128.2
2047	328	453.6
2052	328	113.6
2053	328	120.1
2050	328	100.5
2043	327	108.68
2044	327	836.365
2045	327	378.695
2046	327	82.705
2042	327	874.55
2041	326	84.96
2036	326	905.18
2037	326	82.67
2038	326	1496.695
2039	326	1543.595
2040	326	672.985
2035	325	111.46
2030	325	986.155
2031	325	140.485
2032	325	448.55
2033	325	761.825
2034	325	343.305
2028	324	165.355
2029	324	220.415
2024	324	1390.55
2025	324	321.225
2027	324	236.01
2026	324	405.535
2020	323	235.1
2019	323	84.7
2018	323	872.6
2023	323	111.9
2022	323	203.2
2021	323	116.7
2012	322	294.705
2017	322	136.385
2016	322	292.545
2015	322	246.33
2014	322	229.445
2013	322	249.71
2011	322	215.01
2010	322	347.035
2009	321	79.1
2006	321	550.6
2005	321	337.9
2004	321	256
2003	321	994.9
2002	321	73.3
2001	321	637.7
2008	321	246.7
2007	321	302.6
1994	320	472.445
1995	320	60.675
2000	320	88.785
1999	320	272.42
1998	320	369.295
1997	320	497.83
1996	320	616.82
1984	319	566.43
1983	319	1233.735
1993	319	118.1
1992	319	319.005
1991	319	294.635
1990	319	292.805
1989	319	1179.58
1988	319	117.315
1987	319	549.385
1986	319	582.175
1985	319	673.115
1980	318	398.625
1981	318	189.185
1982	318	146.925
1978	317	297.6
1977	317	144
1976	317	117.8
1975	317	911.2
1974	317	55.9
1979	317	79.1
1972	316	153.575
1966	316	132.225
1967	316	182.025
1968	316	230.635
1969	316	204.695
1970	316	151.58
1971	316	148.625
1973	316	174.095
1960	315	122.7
1959	315	129.3
1958	315	117.9
1957	315	137.5
1965	315	221.4
1964	315	117.9
1963	315	132.2
1962	315	82.6
1961	315	142.6
1951	314	566.09
1952	314	435.645
1953	314	371.325
1956	314	95.97
1955	314	242.63
1954	314	297.12
1949	314	549.945
1950	314	97.295
1948	313	100.22
1947	313	220.775
1946	313	187
1945	313	289.405
1944	313	535.05
1943	313	110.595
1942	313	729.2
1937	312	293
1938	312	240.2
1939	312	77.6
1940	312	54.8
1941	312	54.3
1932	311	232.33
1936	311	85.255
1935	311	126.36
1934	311	313.045
1928	311	214.835
1929	311	331.425
1930	311	61.725
1931	311	223.87
1933	311	233.88
1920	310	776.3
1921	310	233
1922	310	93.4
1923	310	826.5
1924	310	410.2
1925	310	358.7
1926	310	366.7
1927	310	104.6
1911	309	112.8
1919	309	80.9
1918	309	92.3
1917	309	110.2
1916	309	125.2
1915	309	177.6
1914	309	101.1
1913	309	42.1
1912	309	99.6
1910	309	78
1908	308	308.775
1909	308	148.53
1905	308	599.7
1906	308	118.29
1907	308	126.84
1902	307	152.345
1903	307	152.165
1904	307	87.405
1899	307	89.335
1900	307	581.87
1901	307	136.885
1891	306	518.6
1898	306	175.1
1897	306	163
1896	306	135
1895	306	131.1
1894	306	316.2
1893	306	165
1892	306	179.9
1884	305	118.41
1883	305	663.485
1890	305	118.475
1889	305	316.37
1888	305	381.15
1887	305	399.44
1886	305	616.81
1885	305	3259.765
1876	304	302
1875	304	628.1
1874	304	648.4
1873	304	85.4
1872	304	966.6
1882	304	230.4
1881	304	424.6
1880	304	337.9
1879	304	652.6
1878	304	278.2
1877	304	515.1
1866	303	4440
1869	303	567.3
1870	303	605.5
1871	303	86.7
1867	303	90.6
1868	303	805.1
1860	302	785.44
1859	302	58.265
1861	302	442.06
1862	302	395.04
1863	302	453.84
1864	302	275.815
1865	302	91.69
1856	301	287.99
1855	301	281.34
1854	301	480.046
1853	301	633.5
1852	301	509.594
1851	301	1756.541
1850	301	125.857
1849	301	433.369
1848	301	429.759
1847	301	364.426
1846	301	397.236
1845	301	2433.284
1844	301	2473.621
1858	301	141.577
1857	301	330.149
1838	300	106.915
1839	300	2448.87
1840	300	1379.26
1841	300	1126.495
1842	300	439.16
1843	300	87.72
1832	299	1271.11
1833	299	161.6
1834	299	582.955
1835	299	604.295
1836	299	454.775
1837	299	156.4
1826	298	201.455
1827	298	247.47
1828	298	81.48
1829	298	344.48
1830	298	114.86
1831	298	96.705
1821	297	202.355
1823	297	1595.505
1824	297	1346.82
1825	297	176.92
1822	297	1615.72
1820	296	74.245
1814	296	920
1815	296	72.86
1816	296	606.255
1817	296	339.39
1818	296	218.3
1819	296	189.83
1808	295	972.4
1811	295	281.5
1812	295	889.8
1813	295	102.2
1810	295	1660.6
1809	295	106.7
1759	294	211.995
1761	294	955.605
1762	294	798.71
1763	294	754.18
1764	294	1048.045
1765	294	946.41
1766	294	596.34
1767	294	483.69
1768	294	462.905
1769	294	1036.33
1770	294	1583.775
1771	294	1216.51
1772	294	1189.09
1773	294	1307.01
1774	294	3001.67
1775	294	2269.83
1776	294	515.855
1777	294	350.85
1778	294	517.485
1779	294	594.58
1780	294	614.195
1781	294	760.545
1782	294	1471.255
1783	294	445.455
1784	294	423.09
1785	294	684.31
1786	294	574.41
1787	294	834.165
1788	294	477.165
1789	294	666.75
1790	294	457.425
1791	294	420.51
1792	294	1292.09
1793	294	493.295
1794	294	459.785
1795	294	495.31
1796	294	462.175
1797	294	578.06
1798	294	911.18
1799	294	283.065
1800	294	395.25
1801	294	1205.88
1802	294	526.83
1803	294	147.365
1804	294	1329.12
1805	294	848.93
1806	294	645.025
1807	294	96.9
1752	294	657.46
1751	294	389.785
1750	294	404.575
1749	294	915.275
1748	294	2005.01
1747	294	1987.725
1753	294	559.05
1754	294	459.85
1755	294	540.59
1756	294	313.995
1757	294	326.26
1758	294	236.035
1760	294	331.51
1746	293	170.49
1731	293	3176.42
1732	293	1739.65
1733	293	524.34
1735	293	528.725
1736	293	97.725
1737	293	113.645
1738	293	1707.755
1739	293	1559.87
1740	293	647.02
1741	293	447.015
1742	293	620.325
1743	293	208.525
1744	293	219.925
1745	293	183.705
1734	293	379.495
1725	292	1181.4
1728	292	148.5
1729	292	107.5
1730	292	170.2
1726	292	1197.4
1727	292	86
1723	291	693.03
1724	291	90.435
1720	291	810.23
1721	291	106.535
1722	291	903.93
1715	290	74.585
1719	290	67.135
1718	290	282.825
1717	290	320.84
1716	290	292.195
1714	290	799.645
1697	289	622.645
1713	289	78.77
1712	289	423.8
1711	289	849.81
1710	289	1601.555
1709	289	1171.85
1708	289	2422.66
1707	289	1616.095
1706	289	1454.4
1705	289	873.68
1704	289	1091.305
1703	289	2457.465
1702	289	91.685
1701	289	878.335
1700	289	554.915
1699	289	600.435
1698	289	637.515
1690	288	887.5
1693	288	526.7
1694	288	726.7
1695	288	262.6
1696	288	131.4
1691	288	104.2
1692	288	710.2
1688	287	729.91
1689	287	33.265
1682	286	309.525
1683	286	18.38
1684	286	496.065
1685	286	822.945
1686	286	1212.82
1687	286	23.42
1681	286	354.09
1673	286	299.95
1674	286	410.335
1675	286	374.745
1676	286	826.165
1677	286	310.62
1678	286	293.03
1679	286	278.49
1680	286	554.225
1666	285	836.8
1672	285	20.2
1671	285	91.5
1670	285	103.4
1669	285	91.8
1668	285	965.8
1667	285	72.4
1658	284	121
1665	284	107.5
1664	284	112.6
1663	284	128.5
1662	284	114.1
1661	284	97.9
1660	284	142.4
1659	284	126.8
1651	283	245.6
1657	283	284.8
1656	283	316.4
1655	283	781.2
1654	283	764.2
1653	283	235.1
1652	283	389.8
1650	283	263.2
1646	282	53.8
1649	282	97.5
1648	282	135.9
1647	282	996.2
1645	282	843.2
1638	281	597.5
1644	281	179.6
1643	281	178.9
1642	281	247.8
1641	281	473.6
1640	281	178.2
1639	281	348.9
1637	281	623.8
1631	280	739.81
1636	280	111.755
1635	280	98.86
1634	280	812.78
1633	280	1321.655
1632	280	96.565
1630	280	754.76
1627	279	493.19
1629	279	74.63
1628	279	549.175
1626	279	754.06
1625	279	854.225
1624	279	929.985
1621	278	362.6
1620	278	460.9
1619	278	641.8
1618	278	808.4
1623	278	201.3
1622	278	180.5
1612	277	661.19
1611	277	700.325
1609	277	681.53
1610	277	129.405
1617	277	104.47
1616	277	426.16
1615	277	397.645
1614	277	372.24
1613	277	482.05
1604	276	72.03
1608	276	79.68
1607	276	133.88
1606	276	252.62
1605	276	460.765
1603	276	793.55
1598	275	2158.095
1602	275	64.235
1601	275	132.075
1600	275	2478.335
1599	275	65.025
1597	275	1196.935
1589	274	108.175
1596	274	64.89
1595	274	237.225
1594	274	352.68
1593	274	623.575
1592	274	1024.43
1591	274	107.65
1587	274	118.47
1590	274	419.405
1588	274	119.86
1576	273	1042.3
1586	273	325.7
1585	273	780.3
1584	273	1157.1
1583	273	1441.4
1582	273	2407
1581	273	193.6
1580	273	853.1
1579	273	1246.8
1578	273	124.2
1577	273	684.5
1571	272	152.635
1570	272	796.125
1575	272	160.14
1574	272	405.86
1573	272	479.72
1572	272	267.69
1565	271	651.4
1564	271	123.3
1563	271	229.9
1569	271	171.7
1568	271	140.8
1567	271	419.7
1566	271	657.8
1550	270	744.5
1549	270	135.2
1548	270	143.9
1547	270	1285.2
1545	270	478.7
1546	270	1263.4
1562	270	80.1
1561	270	198.3
1560	270	281
1559	270	496.3
1558	270	295.6
1557	270	246
1556	270	297.8
1555	270	697.8
1554	270	96.2
1553	270	261.9
1552	270	564.7
1551	270	1445.6
1539	269	103.1
1544	269	168.3
1543	269	753.3
1542	269	576.5
1541	269	522.5
1540	269	593.6
1538	269	577.4
1537	268	166.25
1536	268	86.965
1531	267	34.41
1535	267	6.925
1534	267	1170.25
1533	267	591.58
1532	267	642.14
1530	267	510.77
1529	267	96.96
1528	267	392.32
1522	266	547.61
1527	266	81.375
1526	266	548.66
1525	266	459.855
1524	266	500.415
1523	266	97.37
1517	265	69.445
1521	265	161.095
1520	265	109.8
1519	265	102.81
1518	265	115.275
1516	265	137.905
1509	264	123.9
1515	264	132.5
1514	264	142.2
1513	264	179.3
1512	264	182.8
1511	264	348.9
1510	264	1049.3
1508	264	1732.2
1502	263	66.6
1507	263	106
1506	263	104
1505	263	78.5
1504	263	97.9
1503	263	82.9
1501	263	888
1496	262	86.6
1500	262	83.35
1499	262	596.435
1498	262	3252.08
1497	262	2631.21
1491	261	390.7
1490	261	432.3
1486	261	373.8
1489	261	589.9
1488	261	1108.5
1487	261	85.2
1495	261	65
1494	261	595
1493	261	618.5
1492	261	371.3
1484	260	122.39
1485	260	85.275
1483	260	89.95
1482	260	179.325
1479	259	563.995
1478	259	963.9
1477	259	192.7
1476	259	1408.44
1481	259	177.415
1480	259	834.58
1470	258	151.9
1469	258	2573.7
1467	258	789.6
1468	258	55.8
1475	258	169.6
1474	258	150.1
1473	258	126.2
1472	258	167.9
1471	258	269.5
1464	257	747.395
1466	257	110.1
1465	257	295.25
1463	257	68.835
1456	256	127.77
1462	256	94.17
1461	256	117.02
1460	256	105.055
1459	256	81.93
1458	256	104.305
1457	256	229.67
1455	256	103.35
1454	255	116.175
1453	255	1067.95
1444	254	183.9
1452	254	173.4
1451	254	180.9
1450	254	165.1
1449	254	157.3
1448	254	203
1447	254	214.8
1446	254	197.2
1445	254	266.6
1443	254	182
1440	253	345.86
1442	253	116.475
1441	253	240.77
1439	253	876.005
1438	253	992.04
1437	253	847.475
1436	253	1764.355
1435	253	979.465
1434	253	814.345
1433	253	137.25
1432	253	973.4
1431	253	865.54
1424	252	957.025
1429	252	757.435
1428	252	649.725
1427	252	685.835
1430	252	116.065
1426	252	1169.865
1425	252	128.66
1420	251	94.29
1423	251	103.31
1422	251	107.305
1421	251	130.125
1419	251	285.84
1412	250	132.705
1418	250	159.06
1417	250	615.905
1416	250	489.725
1415	250	396.825
1414	250	487.34
1413	250	256.2
1411	250	792.705
1407	249	909
1405	249	2789.5
1410	249	178.7
1409	249	201.5
1408	249	332.5
1406	249	181.7
1400	248	82.81
1398	248	211.45
1404	248	112.305
1403	248	122.5
1402	248	137.005
1401	248	148.405
1399	248	207.045
1392	247	375.13
1397	247	123.345
1396	247	377.51
1395	247	235.155
1394	247	318.745
1393	247	314.895
1391	247	917.94
1390	247	107.485
1389	247	310.84
1388	247	231.62
1387	247	259.15
1386	247	278.495
1385	247	308.805
1384	247	334.8
1383	247	388.42
1382	247	347.65
1381	247	357.775
1380	247	402.485
1379	247	443.12
1378	247	494.43
1377	247	105.725
1376	247	86.25
1354	246	86.25
1375	246	123.345
1374	246	377.51
1373	246	235.155
1372	246	318.745
1371	246	314.895
1370	246	375.13
1369	246	917.94
1368	246	107.485
1367	246	310.84
1366	246	231.62
1365	246	259.15
1364	246	278.495
1363	246	308.805
1362	246	334.8
1361	246	388.42
1360	246	347.65
1359	246	357.775
1358	246	402.485
1357	246	443.12
1356	246	494.43
1355	246	105.725
1348	245	308.805
1353	245	107.485
1352	245	310.84
1351	245	231.62
1350	245	259.15
1349	245	278.495
1347	245	334.8
1346	245	388.42
1345	245	347.65
1344	245	357.775
1343	245	402.485
1342	245	443.12
1341	245	494.43
1340	245	105.725
1339	245	86.25
1328	244	489.3
1336	244	178.9
1335	244	192.6
1334	244	213.2
1338	244	160.4
1337	244	348.2
1333	244	295.3
1332	244	578.8
1331	244	643.5
1330	244	195.4
1329	244	95.2
1323	243	172.315
1327	243	84.16
1326	243	70.775
1325	243	118.12
1324	243	100.27
1322	243	290.88
1318	242	100.27
1316	242	290.88
1321	242	84.16
1320	242	70.775
1319	242	118.12
1317	242	172.315
1311	241	541.085
1309	241	113.1
1308	241	558.675
1315	241	162.165
1314	241	332.47
1313	241	482.67
1312	241	331.48
1310	241	527.705
1305	240	62.745
1303	240	176.495
1304	240	85.4
1307	240	123.66
1306	240	110.78
1302	240	185.435
1296	238	805.095
1297	238	79.25
1298	238	199.71
1299	238	157.73
1300	238	155.94
1301	238	91.73
1295	237	71.49
1294	237	135.445
1293	237	577.615
1292	237	617.79
1291	237	134.55
1290	237	81.88
1283	236	262.57
1284	236	97.34
1289	236	110.145
1288	236	215.225
1287	236	299.705
1286	236	433.38
1285	236	586.795
1277	235	142.47
1282	235	134.285
1281	235	318.805
1280	235	374.9
1279	235	452.64
1278	235	1011.94
1276	235	504.53
1270	234	121.955
1275	234	112.255
1274	234	636.535
1273	234	564.01
1272	234	820.84
1271	234	1256.575
1269	234	244.095
1264	233	69.205
1268	233	72.465
1267	233	212.88
1266	233	373.055
1265	233	844.335
1263	233	558.7
1261	232	298.225
1262	232	86.005
1260	232	220.41
1259	232	270.715
1258	232	236.825
1257	232	196.665
1250	232	65.39
1248	232	294.725
1245	232	383.145
1254	231	683.1
1253	231	95.6
1252	231	88.4
1251	231	84
1229	231	710.8
1249	231	100.7
1228	231	1612.2
1247	231	86.4
1246	231	319.2
1227	231	1097.2
1244	231	974.7
1243	231	302.1
1242	231	727.2
1241	231	196.9
1240	231	160.3
1239	231	381.6
1238	231	646.4
1237	231	293.6
1236	231	91.2
1235	231	670.3
1234	231	415.1
1226	231	1090.5
1233	231	679.1
1232	231	330.4
1231	231	327.2
1230	231	640.2
1256	231	135.6
1255	231	98.7
1224	230	-1798.045625
1225	230	82.43411458
1223	230	76.89140625
1222	230	-15727.39771
1221	229	175.18
1220	229	272.134
1219	229	284.367
1218	229	756.006
1217	229	2014.362
1216	229	182.831
1215	229	1612.344
1207	228	1323.06
1208	228	109.68
1214	228	72.385
1213	228	893.315
1212	228	1442.78
1211	228	724.915
1210	228	730.07
1209	228	1007.905
1204	227	179.029
1206	227	119.614
1205	227	287.724
1203	227	443.087
1195	226	-4897.795
1202	226	-9335.042
1201	226	-5969.021
1200	226	-4720.962
1199	226	5728.791
1198	226	-8143.58
1197	226	-6613.868
1196	226	-5649.145
1194	226	4084.643
1190	225	201.4
1193	225	121.6
1192	225	94.6
1191	225	166.9
1189	225	172.2
1187	224	246.47
1188	224	118.68
1186	224	243.02
1185	224	353.86
1184	224	798.97
1183	224	117.825
1182	224	1275.6
1175	223	855.99
1181	223	161.735
1180	223	171.48
1179	223	254.64
1178	223	366.475
1177	223	468.745
1176	223	147.165
1171	222	120.35
1174	222	108.87
1173	222	116.91
1172	222	431.355
1170	222	444.12
1160	221	233.6
1169	221	90.43
1168	221	1155.63
1167	221	184.545
1166	221	149.005
1165	221	608.23
1164	221	82.955
1163	221	163.635
1162	221	190.165
1161	221	68.85
1159	221	466.64
1151	220	597.155
1158	220	132.205
1157	220	99.16
1152	220	108.455
1156	220	201.365
1155	220	215.63
1154	220	255
1153	220	520.545
1111	219	454.2
1150	219	168
1149	219	694
1148	219	1100
1147	219	51.4
1146	219	62
1145	219	248.3
1144	219	153.5
1143	219	87.9
1142	219	862.1
1141	219	916.7
1140	219	1449.2
1139	219	1365.7
1138	219	544.7
1137	219	192.1
1136	219	231.6
1135	219	364.8
1134	219	346.5
1133	219	215.3
1132	219	320.4
1131	219	282.8
1130	219	1963.5
1129	219	1880.3
1128	219	294.7
1127	219	339.9
1126	219	300.2
1125	219	333.9
1124	219	45.9
1123	219	498.1
1122	219	444.1
1121	219	292.8
1120	219	241.6
1119	219	855.2
1118	219	333.9
1117	219	232.6
1116	219	416.3
1115	219	738.3
1114	219	404.2
1113	219	279.7
1112	219	474.6
1110	219	645.9
1109	219	667
1107	218	208.555
1106	218	290.775
1105	218	373.12
1104	218	618.04
1103	218	480.25
1102	218	133.815
1101	218	1273.51
1108	218	85.535
1093	217	331.84
1092	217	307.915
1091	217	248.68
1090	217	423.9
1089	217	364.605
1088	217	316.45
1087	217	292.355
1086	217	278.57
1085	217	245.065
1084	217	190.25
1083	217	273.46
1082	217	352.255
1081	217	287.32
1080	217	344.015
1079	217	343.15
1078	217	308.94
1077	217	556.955
1076	217	308.69
1075	217	342.535
1074	217	424.88
1073	217	274.775
1072	217	296.05
1071	217	279.39
1070	217	441.245
1069	217	455.18
1068	217	302.495
1067	217	545.855
1066	217	320.615
1065	217	278.61
1064	217	396.88
1063	217	483.425
1062	217	417.77
1061	217	495.905
1060	217	380.98
1059	217	280.9
1058	217	247.305
1057	217	411.595
1056	217	337.325
1055	217	345.38
1054	217	232.8
1053	217	285.965
1052	217	289.625
1051	217	308.56
1050	217	368.205
1049	217	377.39
1048	217	203.125
1047	217	295.025
1046	217	223.46
1045	217	329.18
1044	217	364.78
1043	217	301.68
1100	217	105.115
1099	217	155.465
1098	217	292.665
1097	217	258.91
1096	217	292.5
1095	217	335.44
1094	217	293.305
1041	217	338.425
1040	217	718.83
1039	217	772.595
1038	217	687.465
1037	217	675.11
1036	217	504.355
1035	217	380.995
1034	217	381.585
1033	217	460.6
1032	217	1567.885
1031	217	836.8
1042	217	466.155
1030	216	105.73
1029	216	79.56
1028	216	103.93
1027	216	88.705
1025	215	113.355
1024	215	110.54
1020	215	184.685
1023	215	157.53
1022	215	74.855
1021	215	284.74
1026	215	117.94
1018	214	290.76
1019	214	142.68
1017	214	349.82
1016	214	909.085
1015	214	162.79
1014	214	114.495
1013	214	288.53
1012	214	9.525
1011	214	327.27
1010	214	430.03
1009	214	442.31
1008	214	478.4
1007	214	193.46
1006	214	143.155
1005	214	180.645
1004	214	272.55
1003	214	430.645
1002	214	1211.47
1001	214	525.995
1000	214	367.38
999	214	602.565
998	214	718.005
997	214	736.79
988	213	981.84
996	213	83.385
995	213	144.91
994	213	208.88
993	213	142.07
992	213	205.645
991	213	503.19
990	213	120.25
989	213	356.72
982	212	111.255
987	212	119.86
986	212	270.585
985	212	409.28
984	212	1465.495
983	212	2245.24
981	212	956.6
975	211	281.78
980	211	146.335
979	211	187.45
978	211	183.135
977	211	204.195
976	211	165.275
974	211	248.57
971	210	76.375
973	210	114.375
972	210	116.78
970	210	102.345
967	209	122.8567708
969	209	46.3459375
968	209	-2948.988646
966	209	-7251.0925
962	208	107.1
965	208	169.2
964	208	74.3
963	208	92.1
961	208	94.4
960	208	98.1
959	208	179.2
958	208	214.7
957	208	125.4
954	207	116.19
953	207	216.78
952	207	178.735
956	207	90.96
955	207	112.65
948	206	160.5
946	206	212.8
947	206	145.3
945	206	146.9
951	206	194.1
950	206	142
949	206	130.7
941	205	1051.65
939	205	1039.18
944	205	108.14
943	205	1381.97
942	205	815.325
940	205	151.305
934	204	693.6
932	204	1243.6
938	204	200.6
937	204	343.7
936	204	330.3
935	204	339.2
933	204	200.3
929	203	381.18
931	203	98.78
930	203	116.49
927	203	881.255
928	203	585.43
926	203	5.82
919	202	874.345
924	202	333.69
923	202	514.435
922	202	573.705
921	202	827.07
920	202	163.715
925	202	202.94
918	201	118.025
910	201	2796.59
909	201	2805.67
908	201	975.015
907	201	379.305
906	201	357.155
917	201	760.075
916	201	741.765
915	201	1133.345
914	201	-23864.68
913	201	-21514.01
912	201	351.75
911	201	3166.455
883	200	331.66
882	200	221.97
881	200	664.56
880	200	195.425
879	200	603.375
890	200	248.605
905	200	291.94
904	200	358.75
903	200	137.235
902	200	735.875
901	200	559.22
900	200	984.385
899	200	101.735
898	200	168.49
897	200	235.33
896	200	195.585
895	200	276.77
894	200	706.38
893	200	230.27
892	200	409.375
891	200	575.405
889	200	302.185
888	200	247.945
887	200	206.225
886	200	159.485
885	200	491.51
884	200	832.425
876	199	222.765
874	199	348.35
873	199	402.245
872	199	375.32
877	199	174.92
871	199	536
870	199	535.51
869	199	429.815
868	199	341.385
867	199	418.975
878	199	186.03
866	199	571.335
875	199	294.845
864	198	433.965
863	198	273.04
862	198	29.665
861	198	175.74
865	198	64.23
859	197	1365.465
858	197	2374.17
857	197	146.825
856	197	1402.39
860	197	147.665
850	196	473.22
855	196	58.175
854	196	58.945
853	196	61.925
852	196	411.63
851	196	292.145
849	196	485.395
848	196	39.585
847	196	716.745
846	196	666.33
845	196	1035.16
844	195	225.7
842	195	102.7
841	195	103.3
840	195	76.8
839	195	117.9
838	195	132.2
843	195	146.8
836	194	834.915
835	194	709.295
834	194	2670.635
837	194	81.2
829	193	95.995
833	193	80.455
832	193	869.28
831	193	930.215
830	193	1043.365
828	193	848.045
826	192	114.72
825	192	78.79
824	192	88.22
827	192	79.185
822	191	244.91
821	191	226.43
820	191	102.74
819	191	225.95
818	191	316.52
823	191	104.145
816	190	115.32
815	190	148.155
814	190	214.19
813	190	79.21
817	190	74.54
811	189	219.4
810	189	212.05
809	189	89.74
808	189	608.76
812	189	79.59
805	188	92.8
804	188	549.72
799	187	53.3
803	187	81.795
802	187	140.64
801	187	157.66
800	187	160.86
798	187	471.805
794	186	117.295
797	186	116.73
796	186	131.5
795	186	104.325
793	186	88.6
790	185	722.7
792	185	75.7
791	185	605.9
789	185	211
788	185	1211.6
787	185	296.3
786	185	260.2
785	185	427.4
784	185	75.9
783	185	342
782	185	440.9
781	185	413.6
780	185	695.6
779	185	2300.3
778	185	2095.1
772	184	483.775
777	184	78.6
776	184	269.975
775	184	135.8
774	184	175.265
773	184	63.63
767	183	307.955
771	183	132.39
770	183	432.15
769	183	186.225
768	183	175.155
766	183	274.995
760	182	431.485
765	182	192.585
764	182	417.065
763	182	221.025
762	182	251.475
761	182	144.565
759	182	218.46
755	181	103.215
758	181	117.99
757	181	180.46
756	181	154.26
754	181	306.495
752	180	125.67
753	180	130.19
751	180	100.965
750	180	290.61
745	179	429.56
746	179	83.325
749	179	76.98
748	179	173.1
747	179	229.415
740	178	1237.41
738	178	1558.495
744	178	74.46
743	178	753.06
742	178	1083.335
741	178	894.21
739	178	66.79
732	177	93.2
731	177	720.4
737	177	102.9
736	177	1086.7
735	177	1204.4
734	177	1469.5
733	177	1201
728	176	47.92
727	176	498.73
729	176	210.885
730	176	70.105
725	175	427.137
724	175	463.457
723	175	977.675
722	175	1313.081
721	175	81.932
726	175	75.35200001
715	174	148.505
713	174	140.035
714	174	161.685
720	174	133.11
719	174	129.015
718	174	135.71
717	174	172.155
716	174	136.195
708	173	120.54
712	173	120.83
711	173	113.87
710	173	160.955
709	173	173.785
707	173	162.745
706	172	108.9
705	172	118.1
704	172	116.3
703	172	95
702	172	159.8
701	171	146.58
700	171	161.455
699	171	95.02
698	171	353.305
697	171	113.995
696	171	357.21
695	171	746.39
689	170	235.285
688	170	599.815
694	170	171.495
693	170	674.295
692	170	410.575
691	170	291.58
690	170	507.645
686	169	212.155
684	169	8.07
687	169	57.21
685	169	286.86
682	168	166.84
683	168	73.21
681	168	147.95
680	168	33.54
679	168	235.3
671	167	149.435
678	167	5509.295
677	167	132.985
676	167	99.125
675	167	103.445
674	167	98.38
673	167	-11083.25
672	167	8064.605
664	166	57.665
670	166	87.9
669	166	1166.75
668	166	1861.17
667	166	1846.01
666	166	2056.135
665	166	1799.635
663	166	1891.535
653	165	282.76
662	165	152.395
661	165	305.955
660	165	369.07
659	165	408.65
[truncated: 128 more rows]
