# Supplementary material for: Implicit detection of user handedness in touchscreen devices through interaction analysis
Source: PeerJ Comput Sci. 2021 Apr 29;7:e487. doi: 10.7717/peerj-cs.487 (PMC8093950; doi:10.7717/peerj-cs.487)
Supplement: Supplemental Information 1 — Statistics for the number of scrolls, clicks, mouse trajectory. [file peerj-cs-07-487-s001.zip › allUsers.csv]

gender	hand	age	usage	lang	id	device	screen_width
female	leftIndex	55	12	English	379	tablet	940
female	rightIndex	55	50	English	378	computer	290
female	bothThumbs	53	50	English	377	phone	330
male	right	44	85	English	376	phone	330
male	left	16	10	English	375	phone	330
female	right	20	40	Spanish	374	phone	345
male	rightIndex	23	35	Spanish	373	phone	290
female	right	20	24	Spanish	372	phone	330
male	right	21	7	Spanish	371	phone	330
female	rightIndex	56	6	English	370	phone	330
female	rightIndex	33	21	English	369	phone	345
female	right	40	1	Spanish	368	phone	330
female	right	40	1	Spanish	367	phone	330
male	right	19	3	English	366	phone	382
female	right	50	4	Spanish	365	phone	330
male	right	47	60	English	364	phone	384
male	left	21	40	English	363	phone	330
male	right	20	85	Spanish	362	phone	330
female	right	50	30	English	361	phone	345
female	rightIndex	59	21	English	360	phone	330
male	right	21	70	Spanish	359	phone	330
female	rightIndex	51	30	English	358	phone	290
male	rightIndex	65	50	English	357	computer	290
female	rightIndex	56	1	English	356	phone	345
male	bothThumbs	20	50	Spanish	355	phone	330
male	bothThumbs	20	20	Spanish	354	phone	330
male	rightIndex	50	50	Spanish	353	phone	290
male	right	43	12	English	352	phone	330
female	left	17	4	English	351	phone	345
female	rightIndex	50	40	English	350	phone	330
female	bothThumbs	24	50	English	349	phone	345
female	bothThumbs	9	7	English	348	tablet	330
female	bothThumbs	10	1	English	347	tablet	290
female	right	36	10	English	346	phone	330
female	bothThumbs	17	33	English	345	phone	330
female	right	15	20	English	344	phone	345
female	right	16	40	English	343	phone	290
female	right	40	40	English	342	phone	330
male	left	23	30	English	341	phone	330
female	right	19	1	English	340	phone	330
male	right	48	40	English	339	phone	345
male	right	15	45	English	338	phone	345
male	right	21	5	English	337	phone	345
male	right	20	40	English	336	phone	345
female	right	21	40	English	335	phone	290
male	rightIndex	19	4	English	334	phone	384
female	right	16	35	English	333	phone	290
male	rightIndex	59	2	Spanish	332	tablet	940
female	bothThumbs	47	15	Spanish	331	phone	330
female	right	20	3	Spanish	330	phone	330
female	rightIndex	41	10	English	329	phone	330
female	right	21	40	English	328	phone	345
male	left	16	40	English	327	phone	330
female	rightIndex	16	9	English	326	phone	330
female	right	42	40	Spanish	325	phone	330
male	rightIndex	44	40	English	324	phone	330
male	right	20	40	English	323	phone	345
female	right	20	40	English	322	phone	345
female	right	21	20	English	321	phone	290
male	right	18	30	English	320	phone	382
male	right	49	40	English	319	phone	330
male	rightIndex	37	45	English	318	computer	1140
female	right	21	35	English	317	phone	345
male	rightIndex	25	40	English	316	phone	345
female	rightIndex	45	20	English	315	tablet	940
male	right	21	21	Spanish	314	phone	330
male	right	40	80	English	313	phone	330
male	rightIndex	74	20	English	312	phone	720
male	left	33	50	Spanish	311	phone	382
male	right	33	50	English	310	phone	345
male	left	25	5	English	309	phone	384
male	right	21	10	English	308	phone	330
male	bothThumbs	21	20	English	307	phone	330
male	right	25	14	English	306	phone	345
male	left	18	49	English	305	phone	330
female	bothThumbs	23	9	Spanish	304	phone	345
female	rightIndex	56	25	English	303	phone	345
male	right	22	80	English	302	phone	330
female	rightIndex	39	5	Spanish	301	computer	330
male	right	22	12	English	300	phone	330
male	right	28	8	English	299	phone	330
male	right	22	84	English	298	phone	382
female	rightIndex	49	50	Spanish	297	computer	330
male	rightIndex	57	14	English	296	phone	330
female	rightIndex	20	20	English	295	phone	384
female	rightIndex	45	28	English	294	phone	330
male	left	35	1	English	293	phone	345
male	rightIndex	68	20	English	292	computer	720
female	right	27	14	English	291	phone	382
female	rightIndex	47	10	English	290	phone	330
male	right	20	20	English	289	phone	330
female	left	19	15	English	288	phone	345
female	right	27	50	English	287	phone	330
male	left	40	54	Spanish	286	computer	330
male	left	19	15	English	285	phone	345
male	right	20	10	English	284	phone	345
female	leftIndex	53	15	English	283	phone	290
male	right	22	50	English	282	phone	345
female	left	40	1	English	281	phone	290
male	right	18	20	English	280	phone	330
male	right	22	8	Spanish	279	phone	330
female	rightIndex	49	15	English	278	tablet	940
female	rightIndex	46	15	English	277	phone	290
female	right	20	40	Spanish	276	phone	330
male	rightIndex	47	15	English	275	phone	330
male	left	27	40	English	274	phone	330
female	right	29	40	English	273	phone	384
female	left	33	14	Spanish	272	phone	330
male	bothThumbs	24	42	English	271	phone	384
male	left	24	35	Spanish	270	phone	290
male	right	19	10	English	269	phone	345
male	rightIndex	53	30	English	268	computer	1140
male	right	43	45	Spanish	267	computer	330
female	bothThumbs	19	30	English	266	phone	330
female	right	42	50	English	265	phone	330
male	right	20	40	English	264	phone	290
female	right	51	30	English	263	phone	345
male	rightIndex	46	20	English	262	phone	382
female	bothThumbs	20	30	English	261	phone	290
male	right	21	80	Spanish	260	phone	330
male	right	19	63	Spanish	259	phone	330
female	right	20	14	English	258	phone	345
male	bothThumbs	21	100	Spanish	257	phone	330
female	right	19	30	English	256	phone	290
female	right	20	35	Spanish	255	phone	330
female	rightIndex	43	30	English	254	phone	290
male	right	19	40	English	253	phone	330
male	rightIndex	41	6	English	252	computer	330
male	left	21	35	Spanish	251	phone	330
female	right	20	35	Spanish	250	phone	330
female	right	58	50	English	249	phone	345
male	right	25	50	English	248	phone	330
male	left	40	30	Spanish	247	phone	330
male	leftIndex	40	14	Spanish	246	phone	330
male	leftIndex	40	14	Spanish	245	phone	330
female	bothThumbs	20	5	Spanish	244	phone	290
male	right	41	5	English	243	computer	330
male	right	41	5	English	242	computer	330
male	right	20	15	English	241	phone	330
male	right	42	60	English	240	phone	330
male	right	21	20	Spanish	239	phone	290
male	right	41	50	English	238	phone	330
male	right	23	48	Spanish	237	computer	330
male	right	19	8	English	236	phone	330
female	rightIndex	35	75	English	235	computer	330
female	right	20	8	Spanish	234	phone	330
male	right	19	20	Spanish	233	phone	330
female	right	19	35	Spanish	232	phone	330
other	bothThumbs	19	5	Spanish	231	phone	345
male	right	23	20	Spanish	230	phone	431
male	right	37	0	Spanish	229	phone	330
female	leftIndex	55	40	Spanish	228	computer	290
female	left	20	60	Spanish	227	phone	330
female	rightIndex	47	12	English	226	phone	330
male	rightIndex	29	60	English	225	tablet	940
male	right	41	50	English	224	phone	330
female	bothThumbs	20	3	Spanish	223	phone	330
male	right	20	35	English	222	phone	330
male	right	20	40	English	221	computer	330
male	right	24	4	Spanish	220	phone	330
female	bothThumbs	46	40	Spanish	219	phone	384
male	right	20	40	Spanish	218	phone	330
female	bothThumbs	55	45	Spanish	217	phone	330
male	left	22	10	Spanish	216	phone	330
male	right	45	20	Spanish	215	phone	330
male	bothThumbs	21	9	Spanish	214	phone	330
male	right	21	14	Spanish	213	phone	290
male	right	50	30	English	212	phone	330
male	right	46	45	Spanish	211	phone	330
male	rightIndex	38	40	Spanish	210	phone	330
male	right	49	35	English	209	computer	373
male	right	55	20	English	208	phone	345
female	right	20	40	Spanish	207	phone	330
male	left	55	20	English	206	phone	345
female	right	50	30	Spanish	205	phone	330
male	right	55	20	English	204	phone	345
male	left	39	5	English	203	phone	330
male	right	44	40	English	202	phone	330
male	rightIndex	50	1	English	201	phone	330
male	rightIndex	50	30	English	200	phone	330
male	right	49	30	English	199	phone	330
male	left	41	45	Spanish	198	phone	330
male	rightIndex	38	40	English	197	phone	330
female	rightIndex	17	6	English	196	phone	330
male	right	44	20	English	195	phone	345
male	left	54	8	English	194	phone	330
female	rightIndex	52	30	English	193	computer	330
male	left	19	50	Spanish	192	phone	330
male	leftIndex	19	50	English	191	phone	330
female	right	19	50	Persian	190	phone	330
male	rightIndex	25	50	Persian	189	phone	330
male	rightIndex	25	50	Persian	188	phone	330
male	right	25	50	English	187	phone	330
female	left	19	25	English	186	phone	330
female	right	21	20	English	185	phone	345
male	left	16	8	English	184	phone	330
female	leftIndex	47	10	English	183	phone	330
female	left	47	10	English	182	phone	330
male	leftIndex	46	46	English	181	phone	330
male	left	46	46	English	180	phone	330
female	right	47	10	English	179	phone	330
female	rightIndex	47	10	English	178	phone	330
female	rightIndex	74	8	English	177	phone	345
male	rightIndex	46	46	English	176	phone	330
female	right	21	40	English	175	phone	290
male	bothThumbs	20	25	English	174	phone	330
male	right	20	25	English	173	phone	330
female	left	22	30	English	172	phone	384
female	bothThumbs	14	33	English	171	phone	330
female	rightIndex	21	28	English	170	phone	330
female	right	19	25	English	169	phone	330
male	leftIndex	25	50	English	168	phone	330
male	rightIndex	79	15	Spanish	167	phone	330
female	left	20	100	Spanish	166	phone	330
female	rightIndex	52	20	Spanish	165	phone	330
male	right	46	46	English	164	phone	330
male	bothThumbs	16	10	English	163	phone	330
female	right	50	14	Spanish	162	phone	330
female	right	49	30	Spanish	161	phone	330
male	rightIndex	33	5	Spanish	160	phone	330
male	left	21	35	Spanish	159	phone	330
male	bothThumbs	21	100	Spanish	158	phone	330
female	right	22	0	Spanish	157	phone	330
male	left	52	10	Spanish	156	computer	330
female	rightIndex	496	5	Spanish	155	phone	330
male	right	21	21	Spanish	154	phone	330
female	right	20	5	Spanish	153	phone	330
female	right	20	35	Spanish	152	phone	330
